# Supplementary material for: Ranging behaviour and habitat preferences of the Martial Eagle: Implications for the conservation of a declining apex predator
Source: PLoS One. 2017 Mar 17;12(3):e0173956. doi: 10.1371/journal.pone.0173956 (PMC5357022; doi:10.1371/journal.pone.0173956)
Supplement: S1 File — (CSV) [file pone.0173956.s008.csv]

ID	Latitude	Longitude	Presence	Distance_Edge	Distance_Nest	shortest.dist_River	shortest.dists_roads	TreeCov	Landcover	Elevation	Slope
G32519	327250.5945	7355703.901	0	106.0834724	4514.350228	4730.308471	671.8074855	2	7	415	1.005208373
G32519	326767.1907	7356206.803	0	203.0899718	5211.35322	4286.567656	239.9374278	3	7	411	2.119911432
G32519	336429.571	7355403.1	0	43.14967656	6919.047003	3216.214277	1970.228422	0	6	372	1.332291603
G32519	327907.8688	7351635.667	0	2941.097794	2426.445028	2764.978953	882.7661361	1	7	395	1.230846286
G32519	324812.8322	7350210.524	0	692.7218519	5818.637604	1851.58782	2395.745243	3	7	379	1.69402945
G32519	327162.49	7350671.44	0	2089.989937	3487.130751	2104.733008	144.3723439	4	7	383	1.903590798
G32519	324176.0096	7352367.98	0	146.7967827	6060.596471	3221.0738	547.8449318	4	6	394	1.393731475
G32519	324435.3276	7350476.672	0	395.484244	6086.290355	1706.253109	2173.496713	0.666666687	7	381	1.676711082
G32519	328415.8652	7349597.856	0	978.0613768	3273.15274	709.9474167	350.946383	4	7	374	1.16971302
G32519	324641.9652	7354742.855	0	386.1433999	6097.345517	5024.94277	1192.890885	5	7	415	0.924911618
G32519	327067.6864	7349866.925	0	1349.08748	4006.059904	1564.50912	712.4122093	2	7	393	1.633961201
G32519	329062.0614	7355356.603	0	145.5768452	3257.634181	5298.639345	2189.330895	2	7	416	1.779493332
G32519	331016.8018	7354660.869	0	388.1807013	2469.425684	6372.744487	1810.07085	2	7	426	0.35738799
G32519	325686.3104	7353549.055	0	1814.402935	4713.683583	4924.034989	132.0632849	4	7	402	1.116392493
G32519	325028.0798	7354422.841	0	851.6444104	5617.557685	5199.431464	835.199755	3	6	412	1.243619561
G32519	329869.6468	7354530.134	0	981.07683	2242.329874	5847.736978	1505.065333	2	7	423	1.003685713
G32519	325873.3759	7351188.439	0	1990.813516	4506.87118	3272.872037	1061.808602	2.666666746	7	400	1.549681783
G32519	331524.4091	7352278.855	0	1067.038543	1288.603844	4217.277928	247.7930401	0	7	392	2.075013161
G32519	329031.4697	7348918.807	0	413.3994143	3606.434382	549.6837993	600.2028137	0	7	373	0.793518841
G32519	330569.8027	7355040.764	0	207.7111692	2743.100784	6188.358569	2092.141645	3	7	427	0.253810614
G32519	326379.982	7353370.387	0	2364.844523	3997.434012	4865.498364	153.8916683	2	7	403	1.42321229
G32519	328441.908	7349242.984	0	634.3691721	3560.326704	374.4518632	270.297346	5	7	368	2.019628286
G32519	330591.38	7351183.354	0	1806.99521	1188.878331	3238.938745	1475.183854	1	7	400	4.207303524
G32519	324137.7257	7354044.19	0	248.1662112	6338.261724	4235.302885	647.3712085	3.333333254	6	403	0.909917712
G32519	325794.532	7354390.297	0	1586.804335	4901.490239	5714.545322	908.0494101	8	7	412	1.312652469
G32519	330094.5617	7354858.328	0	596.3112699	2544.284894	6133.752046	1864.488146	4	7	428	0.545549989
G32519	331124.2936	7351864.158	0	1366.518155	997.1596882	4058.743939	661.7988818	0	7	386	1.561062217
G32519	328981.1841	7354526.521	0	951.6068263	2540.301676	5669.978528	1358.834728	4	6	417	1.22428596
G32519	324277.7652	7353640.67	0	495.6772366	6103.669666	4188.11802	248.8967411	5	7	397	0.637360394
G32519	331122.9603	7352142.978	0	1412.788552	903.6714226	4293.606198	388.3416638	4	6	391	1.713749886
G32519	325005.9405	7353275.012	0	1154.00059	5317.290475	4367.305613	312.2628617	3	6	400	1.346728683
G32519	330925.0811	7352425.909	0	1679.345551	697.0839873	4399.664096	226.3753002	4	7	394	1.576153159
G32519	325317.4877	7353554.602	0	1484.866698	5071.970262	4753.599491	32.16289645	4	7	403	1.181090355
G32519	325831.5675	7353797.911	0	1842.585996	4646.793209	5212.182369	342.1288049	4	7	406	1.125687003
G32519	324019.0408	7351617.795	0	398.7868033	6256.663885	2459.760092	1284.509895	1	6	380	1.146988392
G32519	326196.9821	7348659.019	0	634.443378	5450.232876	2112.699509	1852.282571	2	7	400	2.647507906
G32519	329606.8441	7348796.538	0	189.6778899	3577.294262	885.4502703	972.2053602	3	7	382	2.756403446
G32519	326857.6842	7349682.337	0	1263.906096	4285.14149	1638.332374	992.0077042	2.333333254	7	396	1.072052717
G32519	329725.2902	7350044.304	0	1367.202908	2330.434568	1826.305403	1665.146837	0	5	386	1.96798861
G32519	331392.5627	7350132.716	0	615.6487683	2472.281943	2579.282036	2382.342235	2	7	373	2.712211847
G32519	329351.3628	7349476.983	0	915.5529356	2975.679255	1165.18713	1169.077425	6	6	369	1.64253962
G32519	333442.4615	7353957.813	0	779.5356379	3601.08552	5461.434741	492.0366073	2	7	415	1.484068871
G32519	326529.8373	7353105.218	0	2489.720496	3789.237409	4562.863931	52.97857415	3	7	401	2.209184408
G32519	326556.9126	7351428.723	0	2703.801669	3785.424764	3070.661766	345.0363803	5	7	390	0.483636856
G32519	325824.4717	7348696.019	0	776.7608997	5708.226988	2479.886573	2196.414974	4	7	404	1.07299149
G32519	332269.7898	7352533.559	0	702.6289255	2044.78357	4189.454668	108.0430677	0	7	388	1.458845854
G32519	324657.4938	7352832.188	0	667.669338	5602.551465	3822.45453	50.55668003	5	7	391	1.22666502
G32519	335562.0559	7354987.649	0	359.6452207	5957.317864	4031.823326	1358.420317	5	7	391	1.87686348
G32519	330692.7047	7349002.959	0	78.04907669	3346.29774	1921.897302	1856.778819	0	7	397	3.675761938
G32519	327202.3531	7353960.343	0	1409.451333	3450.033609	5179.073576	489.3532203	0	7	414	1.619084358
G32519	327196.6676	7348591.525	0	128.5739322	4809.010948	1141.383307	1003.358828	0	7	379	1.800260305
G32519	326115.0288	7355650.144	0	1039.523084	5299.894739	4979.143687	464.153387	5	7	403	1.42321229
G32519	325546.1812	7350994.056	0	1614.603384	4873.497674	2893.663276	1441.265223	5	6	399	1.800260305
G32519	327557.9975	7352039.625	0	3168.976506	2692.829789	3227.090105	825.5709005	2	7	383	1.619084358
G32519	325637.9363	7349005.008	0	1121.121983	5667.608195	2453.593571	2315.637376	4	7	396	1.893650055
G32519	331865.0001	7352201.608	0	725.6208725	1632.753885	4006.532672	354.9106955	6	7	382	1.389439464
G32519	325500.8883	7355347.801	0	1081.132901	5621.811719	5465.940017	1103.057647	4	7	407	1.95839262
G32519	328915.3872	7348818.102	0	305.5820435	3740.904105	396.1329732	454.2515783	2	6	372	1.125687003
G32519	326134.1175	7353833.876	0	2102.543697	4373.397091	5388.533349	279.3531213	2	7	410	0.938740611
G32519	326544.652	7351649.824	0	2614.360187	3751.727953	3261.855568	255.570434	8	5	387	0.507611275
G32519	328122.5335	7351031.216	0	2348.236036	2474.721197	2140.185342	805.1699934	4	7	385	1.369886041
G32519	333581.6383	7354020.203	0	638.1255315	3753.413891	5526.897631	344.9205409	5	7	411	2.254017353
G32519	330383.5278	7349450.669	0	601.3033762	2871.103396	1900.809938	1967.631473	1	7	400	1.268853903
G32519	326624.4738	7349051.805	0	789.9380486	4869.706276	1678.692025	1334.340153	4	7	385	1.813684702
G32519	324988.8496	7356208.154	0	205.9000744	6532.23435	4671.803683	1538.196015	3.666666746	7	394	1.483012676
G32519	326235.7887	7351724.21	0	2297.990073	4044.437819	3497.4187	499.4655933	6	7	395	0.820634305
G32519	329968.141	7352149.669	0	2552.190221	316.6990025	3656.296193	846.9320744	5.333333492	6	396	1.236927032
G32519	328620.4676	7352107.709	0	3169.160693	1629.558208	3225.975229	870.6832261	3	7	390	2.337606192
G32519	325081.4975	7356147.159	0	313.6541687	6421.485388	4725.536362	1446.515626	3	7	392	1.005208373
G32519	326554.0164	7351425.692	0	2702.310342	3788.952635	3069.80694	349.0878778	5	7	390	0.483636856
G32519	331699.6981	7356917.038	0	234.3503899	4826.219087	5456.25858	2103.729353	4	7	392	0.793518841
G32519	325221.5044	7351679.485	0	1395.939607	5055.381233	3122.760519	876.2899586	0	7	402	1.57461369
G32519	329572.5782	7349574.923	0	948.4585661	2822.256416	1393.399493	1404.130004	7	7	375	1.561062217
G32519	328705.0884	7353420.622	0	1935.253702	1886.979415	4540.995005	293.6680296	5	7	408	0.780675948
G32519	327237.9538	7352255.47	0	3007.108566	2999.098157	3520.19299	634.3538668	0	6	387	0.89416784
G32519	331485.2701	7354854.936	0	134.1850893	2827.670436	6637.455864	2156.443988	0	7	421	0.89416784
G32519	328979.773	7351620.648	0	3071.982065	1437.154111	2807.091216	1458.081097	0	7	391	1.581804872
G32519	329449.349	7352788.23	0	2721.473136	916.8234003	4057.4883	286.805483	0	7	411	0.609780967
G32519	324200.2727	7349618.042	0	119.6852916	6612.458491	1048.524813	2424.776186	4	7	368	1.762882352
G32519	324261.0814	7349225.452	0	158.9180716	6728.171235	1061.677302	2686.909257	2	6	371	1.116392493
G32519	330318.295	7354776.473	0	560.414031	2459.836619	6216.48703	1797.338248	5	6	427	0.787455559
G32519	324189.3695	7351247.783	0	519.5008236	6141.004933	2185.822752	1584.917148	6	5	376	1.003685713
G32519	325363.2221	7350769.605	0	1368.402759	5113.256386	2614.925162	1707.963	3	7	393	1.484068871
G32519	327861.966	7353200.847	0	1990.612651	2533.250062	4324.612794	32.74344667	5	7	398	1.17849803
G32519	330926.007	7354333.283	0	724.8631831	2130.005206	6038.02638	1470.431975	6	7	420	1.819376588
G32519	329875.761	7350871.54	0	2109.972616	1490.740557	2527.811032	2085.475452	0	7	387	2.28310132
G32519	325878.7935	7349402.022	0	1440.879751	5243.248967	2469.288838	1933.690093	5	7	397	1.978743672
G32519	330111.6788	7352018.66	0	2390.476472	324.2834766	3610.303643	964.18748	1	7	397	0.8629722
G32519	325266.6644	7356283.569	0	339.815592	6357.987758	4580.54185	1261.937733	6	7	390	1.014801264
G32519	332003.0029	7352831.462	0	1089.744923	1839.708984	4551.303308	254.1774586	0	7	394	0.89416784
G32519	333206.04	7353817.402	0	1033.157768	3326.705111	5323.948369	658.9438239	3	7	418	1.720195532
G32519	325536.7565	7353717.561	0	1608.179107	4903.613055	4998.650698	268.2788427	3	6	404	1.560061455
G32519	330699.9427	7350921.008	0	1641.313589	1471.88955	3136.908838	1680.487437	0	7	395	1.483012676
G32519	330711.7465	7349820.116	0	804.4054549	2542.711144	2391.385557	2461.813703	1	7	401	1.476468086
G32519	323713.2009	7351046.717	0	21.21042381	6645.922572	1822.190085	1284.88195	2	7	383	1.030729532
G32519	325295.9088	7349409.58	0	1209.654999	5733.006456	2097.025162	2396.232913	4	6	383	1.21942389
G32519	325394.3476	7353741.099	0	1468.935957	5046.848646	4954.835292	233.7181001	2	7	406	1.541281462
G32519	328197.2642	7355219.099	0	67.59205121	3546.047165	5250.957556	1531.263125	2	7	424	1.286359191
G32519	325295.7471	7350241.686	0	1176.640494	5359.209995	2296.815354	2046.942692	1	7	390	1.611026049
G32519	329842.1066	7352955.211	0	2386.23774	749.3367389	4341.704634	50.11873287	1	7	408	1.332291603
G32519	325532.4944	7347883.077	0	32.72966766	6464.926164	2726.370251	2477.892994	5	6	413	0.569478393
G32519	331990.1673	7353159.351	0	1386.961076	1945.14044	4868.298377	576.2100682	6	7	399	2.060792208
G32519	336016.6231	7355404.215	0	215.1422925	6552.533825	3429.255388	1570.341276	1	6	371	1.127444983
G32519	330668.3205	7354715.754	0	445.2204465	2436.345117	6282.729216	1783.817749	5	7	426	0.410338223
G32519	325946.1367	7348146.553	0	214.1109688	5983.922391	2467.221321	2294.129214	0	6	404	1.529660344
G32519	326951.6651	7349263.673	0	842.60588	4485.353709	1393.268135	982.5738337	3	7	393	2.363274813
G32519	333153.7376	7352250.259	0	45.35731047	2918.123948	3761.052683	614.3825727	0	6	382	1.807664871
G32519	327775.7509	7349878.84	0	1189.602807	3464.721696	1110.253941	191.9131451	0	7	378	1.779493332
G32519	329556.0063	7353967.964	0	1573.605187	1784.745716	5224.082976	878.9396995	3	7	419	0.683289409
G32519	324605.0102	7348813.772	0	408.2402223	6632.658691	1484.262222	3208.2308	4	5	375	2.159058809
G32519	332492.1732	7354933.853	0	261.2261321	3454.156655	6376.761941	1208.31814	1	7	406	1.497481465
G32519	331820.967	7352486.478	0	926.014353	1593.498534	4287.255933	66.97493068	5	6	386	0.89416784
G32519	329672.9674	7353417.126	0	2062.567268	1235.124827	4724.139539	376.6427524	5	7	415	0.244892955
G32519	325767.1231	7348806.157	0	897.3432114	5683.966683	2530.659491	2224.390382	3	7	403	1.338141084
G32519	330341.6118	7354978.478	0	372.1118338	2662.557232	6134.458178	2000.662387	1	7	429	0.929256141
G32519	325512.3779	7352014.503	0	1519.855711	4733.761278	3566.405615	503.5458773	0	7	404	1.750056863
G32519	325496.1213	7352085.069	0	1484.199703	4745.998235	3610.09595	437.2187085	5	7	400	1.932926297
G32519	326630.6639	7356556.195	0	49.98915298	5564.49732	3971.500336	72.11346575	7	6	411	0.507611275
G32519	328654.6452	7354618.666	0	778.9495454	2791.954546	5731.809048	1474.377019	5	7	421	0.979482412
G32519	331957.541	7352998.012	0	1258.572927	1850.606081	4723.791437	425.8630016	3	7	395	0.892184198
G32519	325194.9767	7351564.984	0	1432.704264	5097.350483	3018.753188	993.3660557	3	7	401	2.209184408
G32519	333358.6847	7353965.16	0	862.6230666	3530.127287	5468.618541	573.6868574	3	7	414	1.800260305
G32519	327525.5427	7349907.369	0	1263.529328	3627.655877	1269.818675	355.6763968	0	7	382	1.800260305
G32519	332889.2853	7353653.046	0	1377.423164	2969.873574	5180.663567	740.9538547	4	7	402	2.348855972
G32519	330452.8556	7352693.9	0	2215.950238	433.7669637	4365.750838	232.6601638	0	6	388	0.979482412
G32519	329148.3407	7352640.422	0	2813.494359	1134.825634	3838.151481	507.6977366	5	7	409	0.783651888
G32519	327215.0129	7351999.785	0	3186.336136	3038.098144	3284.713406	500.4597857	4	7	388	1.69402945
G32519	325093.2231	7348489.217	0	541.9111721	6411.852246	2056.923855	2956.336368	0.333333343	7	396	2.086683989
G32519	326354.4231	7354677.051	0	1468.150155	4542.56145	5866.693313	386.5238611	0	7	421	1.370724797
G32519	328762.4323	7354177.964	0	1231.523513	2373.193573	5300.435401	1021.875037	6	6	418	0.8629722
G32519	328953.6673	7355306.427	0	177.5385499	3252.09133	5316.455582	2138.585103	0	7	418	2.209184408
G32519	326971.9312	7354109.877	0	1417.839114	3723.919995	5377.385098	271.8800929	5	7	408	1.569997549
G32519	335568.4012	7355178.074	0	265.1270428	6050.641371	3875.955198	1252.068326	7	5	389	1.483012676
G32519	332693.5168	7353938.309	0	1259.004071	2943.267589	5486.061416	1057.872292	3	7	411	1.346728683
G32519	333433.6082	7354264.623	0	804.7428539	3743.191155	5768.157494	377.7577403	2	6	406	1.695323706
G32519	331637.6069	7357190.238	0	164.4065646	5069.722005	5235.732712	2185.140475	5	7	391	1.772811294
G32519	327915.0896	7349877.924	0	1183.582502	3367.856129	1051.318295	101.8507369	0	7	372	1.854938626
G32519	327127.1056	7352349.336	0	2942.273339	3109.452334	3643.8628	576.5943579	0	6	389	0.889961243
G32519	328390.9978	7354332.459	0	971.0639948	2731.950369	5435.205991	1254.270237	2	7	411	1.799390078
G32519	330340.8194	7349433.926	0	599.1536251	2885.963634	1857.549619	1926.938337	2	7	400	1.268853903
G32519	327798.3453	7353820.951	0	1373.316005	2864.083039	4947.971122	521.9039579	4	7	402	2.397698402
G32519	328152.1864	7351782.881	0	3099.453081	2151.812771	2888.387787	1136.594265	0	7	398	0.787455559
G32519	324922.1003	7351197.056	0	1165.186491	5431.233367	2562.536771	1412.250754	3	7	387	1.87686348
G32519	325037.1731	7354525.958	0	821.61342	5648.631669	5255.644518	938.1950426	6	7	415	1.286359191
G32519	336046.1218	7355094.634	0	516.4882922	6439.14307	3674.031064	1710.475017	5	6	376	1.324528337
G32519	324609.0158	7348686.448	0	324.7068883	6697.434071	1534.191806	3289.137234	5	6	377	2.075013161
G32519	325335.1938	7355841.548	0	692.4340064	6036.324403	5021.132585	1216.212952	1.666666627	7	396	2.144959211
G32519	329774.401	7348964.397	0	307.2890523	3385.276147	1122.19853	1205.868606	4	7	392	2.322071791
G32519	327375.6034	7351650.832	0	3000.434463	2937.561858	2902.580472	465.2143123	3	7	381	1.429273963
G32519	324911.2482	7354599.118	0	679.6129055	5793.163319	5180.9983	1014.587928	5	7	415	1.792377472
G32519	326150.8486	7349500.472	0	1404.881667	4962.881553	2228.235119	1666.842681	0	7	401	0.780675948
G32519	329762.4901	7353283.481	0	2136.648313	1075.520171	4624.066799	264.9081133	6	7	412	0.938851953
G32519	329518.7591	7354271.011	0	1276.291233	2080.687231	5510.284768	1164.110664	1	6	418	0.729516685
G32519	326409.6801	7348263.454	0	185.4225659	5575.224377	1990.321334	1834.570865	0	5	399	2.850842476
G32519	326382.4009	7353023.366	0	2381.279312	3918.016074	4547.556037	87.66374543	0	7	399	2.26914835
G32519	331385.926	7350949.185	0	979.9531039	1787.4741	3167.19157	1565.847281	0	7	370	1.323818088
G32519	331429.3404	7352670.764	0	1346.073852	1244.005205	4611.653375	150.684147	0	7	391	1.091001034
G32519	331553.6687	7353946.966	0	1025.271526	2094.928742	5751.352335	1380.03276	3	7	416	2.159157991
G32519	327483.0648	7352098.15	0	3119.638047	2762.098587	3301.739878	784.3416144	0	6	382	1.576153159
G32519	324693.124	7350356.746	0	602.2174824	5880.002201	1829.025675	2283.158444	4	7	383	1.95839262
G32519	324507.5245	7353212.693	0	667.3534298	5798.317886	4126.934006	230.1388095	6	5	393	1.799390078
G32519	324246.3179	7351579.455	0	614.3633484	6035.439726	2509.400755	1248.89402	6	5	379	1.128366828
G32519	327313.525	7351510.829	0	2874.375298	3032.280298	2791.402643	331.7290149	6	5	380	1.966362834
G32519	330815.5423	7348986.747	0	23.26973126	3381.220491	1968.543846	1899.53901	5.666666508	7	391	3.721992731
G32519	328637.9012	7355189.181	0	230.5307842	3286.164918	5354.855421	1953.512071	6	6	427	1.611735821
G32519	328180.488	7352297.26	0	2908.669067	2056.01665	3401.144636	621.6919573	3	5	400	1.125687003
G32519	325158.7691	7348060.267	0	132.9963616	6626.509389	2315.341181	2797.839213	3.333333254	7	402	1.799390078
G32519	328331.896	7353817.448	0	1443.481988	2423.939221	4919.496839	788.6525995	4	7	406	1.337804079
G32519	326972.3504	7353583.433	0	1850.739372	3500.762873	4868.764382	162.9016037	6	7	405	2.261110067
G32519	330728.6366	7352242.944	0	1819.176915	497.9259343	4135.85299	490.5220473	3	6	385	2.14335537
G32519	328681.1641	7350940.798	0	2346.403168	2077.364724	2078.690991	1194.10669	3	7	395	0.729516685
G32519	330536.5411	7350882.805	0	1752.680162	1466.243477	2991.738178	1773.203357	4	7	401	2.599965811
G32519	328432.7912	7352553.007	0	2693.749349	1818.854854	3657.480405	390.1772698	0	6	401	1.138844371
G32519	326723.4709	7352168.382	0	2676.703404	3516.113829	3628.7833	134.5689568	0	7	401	1.779493332
G32519	324265.6125	7353080.604	0	393.8833815	6019.291348	3929.580285	78.71352175	2	7	396	1.533125639
G32519	325346.9537	7356596.295	0	165.4335917	6496.960216	4266.300435	1199.43292	2	6	386	0.393746376
G32519	324523.0652	7355784.521	0	15.43121929	6682.735947	5152.007003	2029.864056	1	7	408	0.253810614
G32519	327189.9047	7349527.747	0	989.320323	4131.17934	1272.860787	761.7894498	3	7	385	1.389439464
G32519	332846.4151	7352508.808	0	416.0857301	2616.980401	4048.825447	351.206988	2	7	385	1.42321229
G32519	331787.4817	7353585.314	0	1372.273336	2002.982324	5335.032892	1029.200287	3	6	406	1.57461369
G32519	329411.0154	7354981.854	0	571.8871698	2788.794712	5763.035502	1839.97646	1	5	419	1.677396178
G32519	324394.8435	7350282.595	0	295.7835916	6186.004841	1546.973469	2231.108534	5	7	378	1.127444983
G32519	329838.8356	7354588.654	0	926.1935177	2305.195329	5895.982715	1553.441674	3.333333254	7	423	1.003685713
G32519	332562.4018	7356768.246	0	6.868159568	5021.451131	4956.019113	1235.571656	6	7	393	1.22428596
G32519	335378.8882	7354498.751	0	6.525361902	5585.773072	4536.649011	1510.586478	0	7	395	2.38364768
G32519	326196.7257	7354927.191	0	1393.442676	4809.038124	5656.625398	479.8432872	5	7	416	1.58673346
G32519	329763.6081	7348915.101	0	262.0471174	3435.586022	1081.593035	1159.854885	3	7	390	2.430310726
G32519	330981.0981	7350125.282	0	894.4206564	2315.725997	2796.27866	2405.610106	1	7	392	1.783935905
G32519	325725.9276	7355803.204	0	1004.335452	5700.08822	4959.770768	828.0192913	3	7	396	1.230846286
G32519	326664.8441	7349088.878	0	804.6043988	4814.897695	1642.388495	1287.808238	2	7	390	1.813684702
G32519	330988.8354	7349292.351	0	214.1398418	3117.805048	2315.135371	2250.85664	0	7	389	3.401888847
G32519	326353.9527	7355428.348	0	938.8753272	4974.702366	5132.70445	246.9327228	0	6	409	1.298687696
G32519	333455.4991	7352921.771	0	575.5726255	3275.231112	4425.625788	41.98935782	4	6	395	1.856345415
G32519	331091.1041	7349588.513	0	394.9210309	2860.177693	2440.113005	2559.627087	3	7	394	2.680763483
G32519	326154.7501	7356733.579	0	201.0159907	6013.086148	3937.75766	380.096981	4	7	406	1.893650055
G32519	331115.3149	7351013.58	0	1258.119304	1572.896185	3392.486101	1508.528323	2	7	373	1.58673346
G32519	329572.7377	7348648.638	0	77.16606465	3728.896301	767.55745	832.2367827	2	7	375	2.596042395
G32519	327971.2172	7350447.498	0	1754.798683	2937.657424	1583.113721	340.108802	2	7	376	1.58673346
G32519	328974.5085	7349132.261	0	622.8416989	3426.558345	654.5016605	660.1042667	1	7	369	2.674823999
G32519	336239.7746	7354597.489	0	256.1895805	6421.571118	4021.823577	1632.172355	6	7	395	1.783935905
G32519	327506.9714	7353947.386	0	1301.206511	3178.786025	5110.598946	548.8729708	2	7	412	2.116095781
G32519	324600.84	7350517.367	0	565.3783243	5916.233207	1855.965778	2153.140141	5	7	386	1.146988392
G32519	329264.1853	7352140.786	0	3246.675293	988.2339214	3384.124509	959.4711116	0	7	403	0.909917712
G32519	327500.2004	7353630.779	0	1608.181657	3034.827147	4799.156546	240.930783	4	6	405	0.591269195
G32519	331815.2126	7353398.06	0	1560.539919	1912.898167	5148.182312	840.0599711	5	6	403	1.391464472
G32519	332230.5783	7353955.21	0	1105.989908	2580.155675	5580.341502	1218.570054	3	7	423	1.569114685
G32519	325735.3188	7349177.682	0	1265.838977	5488.28997	2536.293948	2191.045854	0	7	393	1.672505379
G32519	327715.1594	7354516.607	0	696.6835069	3345.224529	5648.48099	960.2156466	6	7	415	2.512691498
G32519	334023.5321	7353517.076	0	298.0910383	3972.423946	5060.267432	122.2556458	6	5	398	1.57461369
G32519	331451.9956	7357229.316	0	9.82570112	5059.51529	5066.365857	2373.156704	5	7	398	1.289511085
G32519	329357.1655	7353981.114	0	1550.699397	1881.223051	5192.596158	846.7630063	3	6	414	1.576153159
G32519	329652.8177	7354633.173	0	901.8541615	2387.591393	5893.379825	1547.89321	2	7	424	1.037846923
G32519	328050.6944	7354944.17	0	284.6893874	3416.734852	5507.713436	1329.390582	5	7	425	1.819376588
G32519	330417.3627	7354799.836	0	492.2648166	2488.424811	6271.396249	1832.722691	4	7	429	0.308327675
G32519	327523.2652	7355290.118	0	207.0157632	4024.249814	5136.311372	892.5767687	5	7	417	1.529660344
G32519	329804.8417	7350402.815	0	1688.807173	1963.205129	2130.841922	1834.574195	3	7	387	2.623928547
G32519	328535.1502	7350069.746	0	1463.20192	2819.37851	1195.799809	529.5364792	1	7	383	2.337606192
G32519	326707.6106	7354468.296	0	1362.767783	4132.326906	5792.29057	42.28817798	2	7	413	1.620309591
G32519	325162.2267	7355929.081	0	498.8242878	6227.93224	4938.706359	1385.157136	3	7	396	1.484068871
G32519	323989.5797	7353821.981	0	205.1642902	6425.318962	4001.339022	381.4392407	1	7	403	1.369886041
G32519	324038.1749	7353609.36	0	256.5131992	6331.319239	3955.379933	241.5627977	4	7	399	1.07299149
G32519	332977.1634	7352798.759	0	613.734338	2782.609043	4321.885393	116.4479991	0	6	392	1.560061455
G32519	324153.996	7353788.665	0	369.9989327	6257.674741	4134.781239	431.3576101	3	7	401	1.004896402
G32519	331345.125	7353974.709	0	1025.198257	1993.477995	5847.274374	1301.313493	6	6	418	2.603765011
G32519	330797.2888	7354089.731	0	984.1372957	1858.39358	5762.734547	1199.802623	2	7	414	1.813684702
G32519	326899.0214	7354136.069	0	1446.836364	3800.456508	5421.104928	197.3410008	3	7	404	1.256534338
G32519	325624.9079	7352472.401	0	1560.286411	4614.076207	3993.693189	33.97774815	0	7	400	1.541281462
G32519	333784.727	7352701.152	0	266.8861316	3568.953627	4223.014774	59.22990995	0	6	394	1.22428596
G32519	329550.7044	7350375.729	0	1730.933802	2059.75582	1938.412637	1587.067987	5	7	384	2.434076309
G32519	325874.3194	7356489.678	0	489.4895958	6035.78026	4267.571094	685.1321199	1	7	396	1.050618172
G32519	331674.9799	7354222.981	0	736.4664501	2387.145569	5977.640159	1675.210304	1	7	427	2.210742474
G32519	329402.0507	7351061.93	0	2432.734958	1507.928855	2430.090633	1794.873096	7	6	383	1.89293313
G32519	329563.2275	7354436.369	0	1107.121005	2222.75729	5681.391645	1335.310638	4	7	422	1.236673594
G32519	326086.0099	7355561.878	0	1105.981913	5267.682579	5072.013134	500.6957324	4	7	404	1.125687003
G32519	327700.4915	7355227.615	0	116.3919421	3859.623143	5201.884615	1051.70395	2	7	421	1.914877892
G32519	331272.3427	7353285.625	0	1717.868669	1417.55947	5236.286137	675.1277315	3.666666746	6	409	1.458845854
G32519	329106.9987	7351334.274	0	2768.157301	1497.753185	2567.600297	1771.407638	6	7	388	1.15888834
G32519	327416.1334	7354107.809	0	1182.12437	3340.257216	5283.524002	691.1011062	3	7	419	1.389439464
G32519	326260.7716	7353155.933	0	2294.932741	4062.973377	4719.312836	220.07011	2	7	409	1.786384106
G32519	325540.8882	7348028.281	0	173.5867899	6359.993984	2661.305159	2605.572306	4	6	414	1.620309591
G32519	330293.0748	7349858.626	0	1016.70918	2460.026647	2112.500451	2157.820455	3	7	391	2.42170763
G32519	327525.2036	7353691.528	0	1543.220267	3039.270327	4855.04189	306.3705159	6	7	408	0.591269195
G32519	333248.195	7354034.316	0	971.7164861	3466.504102	5539.499049	652.168903	0	7	416	1.370724797
G32519	329847.9807	7349068.779	0	390.8618142	3272.355106	1247.045276	1333.562848	0	7	393	0.780675948
G32519	327180.007	7354556.402	0	951.6322982	3788.400724	5767.346407	425.4036581	6	7	421	1.89293313
G32519	333226.6391	7354043.99	0	993.4857055	3452.617822	5549.762343	667.1227418	0	7	416	1.370724797
G32519	325026.8471	7353151.438	0	1128.233554	5275.799441	4263.980009	419.3709694	0	7	398	1.22666502
G32519	328719.3365	7351922.978	0	3321.324829	1567.649284	3054.360584	1077.750262	3.666666746	7	393	1.030729532
G32519	331162.9252	7353118.874	0	1838.448481	1224.683078	5102.323593	475.7582792	6	6	403	1.859874368
G32519	327555.5528	7353988.449	0	1248.167145	3158.692845	5143.954894	600.8488032	5	7	414	2.214124441
G32519	331868.2507	7354569.309	0	408.5767324	2780.526848	6260.428514	1810.487362	6	6	422	1.3647331
G32519	327470.0689	7351322.682	0	2661.217356	2939.939712	2561.452042	344.660692	0	7	379	2.596042395
G32519	332718.741	7352929.191	0	848.1907252	2556.476379	4483.090547	87.49792879	6	5	387	1.072052717
G32519	326921.4169	7349353.476	0	937.0105241	4447.191904	1448.161703	1011.5831	5	7	396	1.671239257
G32519	330615.7771	7355041.165	0	185.2385552	2749.464101	6210.783973	2098.79052	6	7	427	0.916269183
G32519	326051.4754	7352608.672	0	1991.199536	4195.007034	4336.689869	177.2752315	2.666666746	7	407	1.450634956
G32519	324635.9647	7349152.557	0	511.6030539	6433.109935	1441.42698	3039.249882	3	5	380	1.050618172
G32519	329224.2825	7353797.766	0	1710.109488	1792.787853	4986.823605	641.3948601	5	7	412	0.793518841
G32519	324036.0145	7351962.808	0	235.6142871	6210.550821	2792.557956	967.7048424	6	7	390	1.181090355
G32519	333723.6399	7353726.222	0	546.6073508	3760.841785	5240.226951	221.8250338	3.666666746	6	411	3.143182039
G32519	326933.8392	7354461.516	0	1198.481239	3937.203234	5727.791386	183.9978252	4	7	412	1.817526579
G32519	330926.6591	7353684.972	0	1367.456204	1531.362199	5462.059864	861.1032591	6	7	404	1.64253962
G32519	324813.4759	7352252.847	0	781.700422	5423.315494	3365.995928	468.975749	3	7	387	1.16971302
G32519	329383.9455	7349570.308	0	992.1122122	2876.88877	1252.876257	1245.874342	4	7	374	1.298687696
G32519	325740.3227	7349147.359	0	1235.192754	5501.606726	2542.90521	2198.924892	0	7	393	1.672505379
G32519	329585.6577	7354904.15	0	639.6285867	2666.765538	5895.347704	1796.505332	5	7	418	1.391464472
G32519	326677.387	7349741.009	0	1389.806043	4394.025169	1825.047764	1100.892682	0.333333343	7	397	1.95839262
G32519	326123.7538	7353617.711	0	2183.308853	4313.131884	5195.579543	72.08171048	0	7	408	0.545549989
G32519	332407.4671	7352829.177	0	902.1332159	2230.433569	4442.545855	107.1755815	5	7	390	1.126151085
G32519	328445.7495	7353896.135	0	1403.286502	2386.826414	5000.293189	821.9229475	3	7	410	1.115179539
G32519	331363.5445	7351923.265	0	1138.555451	1194.265666	3980.968349	591.5959005	0	7	388	1.126151085
G32519	332394.5219	7351853.593	0	110.2045522	2207.524289	3501.436353	789.7008317	2	7	375	0.881649792
G32519	327204.4382	7352336.006	0	2936.166374	3032.015253	3607.087328	640.007148	4	7	385	1.182412386
G32519	323927.3392	7353376.333	0	148.7090941	6397.211722	3764.639586	11.60910938	4	6	404	1.640932083
G32519	325237.3918	7349232.756	0	1116.905644	5874.420273	2036.560841	2542.879851	1	7	389	1.63625443
G32519	324746.4774	7351697.778	0	980.4328881	5524.84614	2854.118676	992.4011913	3	6	392	2.237262249
G32519	329300.8563	7353221.8	0	2290.873189	1300.806124	4438.92481	93.29806885	2	7	412	0.244892955
G32519	332820.3199	7354883.761	0	306.7082986	3641.397211	6125.836072	876.4257143	4	6	401	1.792377472
G32519	325681.6694	7350895.443	0	1710.293205	4771.712561	2949.92626	1369.944695	4	7	401	1.091001034
G32519	329586.215	7350894.801	0	2224.933075	1564.683922	2377.236633	1847.785204	3	7	384	2.251432896
G32519	330915.3415	7350336.964	0	1102.249906	2094.15021	2893.469763	2203.20174	0	5	383	2.163298607
G32519	325200.1342	7350685.968	0	1187.248582	5294.100545	2433.15444	1863.530756	7	5	389	2.009798288
G32519	324412.073	7349640.226	0	329.233014	6410.402452	1257.732755	2599.82469	0	7	367	0.979409456
G32519	324149.7687	7349296.177	0	64.02762001	6795.476247	947.9019436	2555.192647	0	6	371	1.458796859
G32519	336301.1494	7354386.232	0	46.8783794	6407.711757	4189.645942	1420.302482	2	7	402	0.637360394
G32519	328750.7631	7353331.094	0	2034.449517	1798.186726	4456.266232	196.2206997	5.666666508	6	404	0.669161797
G32519	329715.1292	7349191.7	0	542.1764041	3169.459891	1234.551472	1336.21274	0	7	388	2.293058395
G32519	328211.8414	7353417.367	0	1803.066287	2303.789146	4520.071329	434.2362061	4	5	396	1.739138246
G32519	332785.2682	7353932.305	0	1258.116661	3017.069673	5469.203285	1032.851077	5	7	412	1.079962373
G32519	331225.4838	7352989.117	0	1705.040119	1195.276215	4986.713529	405.0056882	4	7	400	1.286359191
G32519	331273.2851	7350364.846	0	853.8286448	2211.321588	2823.102847	2149.154384	0	7	380	1.779493332
G32519	329457.574	7350545.48	0	1918.125596	1936.077448	2015.667453	1565.1587	1	6	379	2.685872793
G32519	328992.6056	7354492.331	0	987.1955404	2504.942811	5637.440226	1324.705313	4	7	417	1.079962373
G32519	333029.0538	7354372.564	0	800.8292758	3467.008427	5887.005301	692.395594	5	7	408	1.182412386
G32519	328925.6299	7353464.168	0	1961.076304	1741.212089	4609.277587	296.2040548	5.666666508	7	408	1.138844371
G32519	326466.6542	7355121.294	0	1067.239634	4697.812237	5409.044903	177.188121	2	7	419	1.236927032
G32519	329188.7451	7355380.863	0	142.1509152	3237.084041	5313.801208	2215.334998	6	7	409	1.17849803
G32519	328161.4329	7351562.614	0	2880.902174	2208.188607	2667.934235	1058.730904	3	7	394	0.770780146
G32519	325577.5723	7348342.654	0	489.2411779	6124.381617	2560.500491	2543.627546	0	7	403	2.163298607
G32519	325186.0632	7352597.769	0	1127.909639	5058.079885	3850.611916	6.34602327	4	7	395	2.075013161
G32519	327622.2387	7351845.341	0	3161.975199	2656.547711	3023.316988	778.6213845	5	6	385	1.21942389
G32519	331967.1031	7353145.752	0	1385.459268	1918.464603	4861.974771	568.8523834	5	7	399	2.155348063
G32519	331503.4693	7353806.865	0	1170.757868	1955.040443	5635.367492	1235.188985	4	6	412	1.091001034
G32519	324860.8734	7351465.719	0	1198.671472	5442.671133	2729.913066	1170.638618	4	7	394	1.182412386
G32519	329660.6564	7353982.561	0	1547.883281	1761.319251	5264.400615	921.7851988	5	7	420	0.56377703
G32519	333598.8075	7354552.14	0	483.8602611	4036.974987	5699.902811	95.17530465	6.333333492	7	396	1.57461369
G32519	325285.8491	7351416.638	0	1587.380856	5031.938683	2971.985792	1127.986222	3	7	404	2.027579308
G32519	326775.3802	7355090.917	0	878.3157713	4434.831228	5387.468317	121.2867751	5	7	424	0.616637528
G32519	324019.204	7353051.178	0	153.799161	6260.277635	3749.491504	57.29038516	3	7	399	1.903590798
G32519	328183.0369	7349369.224	0	714.0078908	3593.268514	484.5219613	193.0910234	1	6	365	1.529660344
G32519	332908.1492	7352364.281	0	259.3446819	2672.15004	3897.543135	508.1297125	0	7	386	1.018389463
G32519	332098.3529	7356580.445	0	27.18083884	4651.376518	5406.035549	1697.075522	4	7	390	1.15888834
G32519	330567.3575	7352421.718	0	2018.964594	346.8287626	4192.203409	434.4852252	1	6	386	0.714748144
G32519	328801.4934	7353348.634	0	2033.224807	1766.681198	4479.15496	202.0314993	5.666666508	5	404	0.8629722
G32519	329088.255	7349747.967	0	1244.490021	2814.836455	1161.806971	1002.263114	0	7	369	0.761391997
G32519	324392.8884	7353489.368	0	612.753138	5959.759262	4240.296071	68.68133002	7	6	394	1.561062217
G32519	328959.9521	7355163.763	0	319.337244	3118.923841	5455.636589	1995.956156	2	7	417	1.42321229
G32519	324346.0323	7350022.258	0	234.8022816	6321.935163	1354.26587	2337.115244	2	7	378	1.018389463
G32519	327711.2438	7349948.019	0	1265.916703	3463.123524	1201.848809	187.7911776	2	7	379	2.159058809
G32519	327064.623	7349345.952	0	872.8252137	4346.635325	1310.402437	868.3769999	5	7	391	2.338451862
G32519	326675.6251	7352774.398	0	2627.869416	3589.904907	4201.405781	208.0018588	2	7	395	0.669161797
G32519	330451.6147	7349212.329	0	353.7204625	3113.118669	1811.437932	1845.759324	2	7	403	1.018389463
G32519	329110.7105	7352227.053	0	3195.670217	1129.357449	3427.18871	917.8460142	4	7	402	1.476468086
G32519	329580.0749	7350927.098	0	2257.491924	1537.976388	2401.138938	1859.78391	3	7	388	2.251432896
G32519	328758.7747	7352063.034	0	3246.934218	1499.461306	3198.590608	963.7872044	5	7	398	0.714748144
G32519	331746.8699	7349962.313	0	232.5558037	2798.35327	2201.786649	2302.809743	0	7	370	2.707715988
G32519	326798.3334	7355945.354	0	297.0800961	4997.799629	4539.099183	246.9159174	6	7	413	2.541692257
G32519	327011.4228	7354074.761	0	1420.065034	3672.422483	5333.707931	308.1273101	4	7	410	1.569997549
G32519	326641.0493	7351013.963	0	2572.096645	3824.533867	2686.296622	504.3830889	5	6	383	1.429273963
G32519	332263.0233	7354781.832	0	332.5370872	3190.246431	6385.428733	1416.702004	4	7	411	1.079962373
G32519	329802.454	7352356.174	0	2749.916902	435.6218721	3771.931841	650.4488703	5	5	402	1.17849803
G32519	325938.5558	7349583.747	0	1575.56773	5093.879302	2455.241543	1770.734889	4	7	401	1.832069874
G32519	328636.5734	7350472.736	0	1877.803833	2442.221065	1611.040358	829.8848331	3	7	387	2.185257912
G32519	326109.8922	7348760.046	0	764.0196705	5448.587392	2190.573656	1904.320525	0	7	405	1.988310337
G32519	335801.3505	7355217.912	0	406.6834353	6275.202268	3705.089337	1436.432326	4	7	383	1.930177689
G32519	326573.0455	7350383.637	0	2020.512103	4142.695603	2275.046287	800.1867644	5	6	388	1.256534338
G32519	326546.9833	7355127.278	0	1007.947831	4637.223315	5388.065288	96.79390874	4	7	419	1.285790443
G32519	326583.0904	7348666.306	0	465.396255	5165.41768	1728.630817	1491.385252	1	6	386	1.449607134
G32519	329517.7982	7354571.788	0	977.3466849	2365.576145	5803.745655	1457.288014	5	7	422	0.669161797
G32519	325554.4948	7351441.016	0	1804.340452	4763.332487	3182.527041	1052.559621	0	7	404	1.146988392
G32519	326113.1215	7353692.343	0	2142.509608	4346.290847	5267.86436	146.4580704	4	7	410	0.545549989
G32519	327072.9704	7348494.236	0	89.42114143	4962.707028	1288.086808	1160.6544	0	7	384	2.106516838
G32519	326835.2156	7353757.562	0	1779.270269	3693.290326	5074.32482	131.6584154	3	7	402	1.548535466
G32519	325779.4486	7354804.011	0	1501.479212	5103.397461	5886.198531	914.5804439	2	6	416	1.469044685
G32519	326314.3513	7355578.517	0	895.7039893	5100.336946	4996.014022	271.7708127	5	7	409	1.64253962
G32519	326111.966	7354886.933	0	1480.7743	4859.050525	5716.083997	571.8811551	2	6	419	1.324528337
G32519	329144.5521	7352294.49	0	3141.774732	1092.100952	3500.777312	843.3921214	1	6	404	1.338141084
G32519	324969.6542	7356462.082	0	6.848547743	6701.643838	4420.691042	1573.506935	4	7	400	1.858023643
G32519	331610.5225	7351996.702	0	907.0700078	1411.185648	3926.427431	536.1497466	6	7	389	1.681177616
G32519	328252.5776	7349227.126	0	585.3982576	3672.744452	331.9121862	108.2265187	0	6	362	1.903590798
G32519	328086.7059	7350111.197	0	1430.309884	3080.77297	1231.056788	186.9339922	1	7	370	1.911450624
G32519	326768.491	7350607.018	0	2147.24953	3867.021235	2292.180637	531.111434	1	7	388	0.892184198
G32519	326116.8394	7355522.509	0	1096.78531	5219.162342	5101.20711	473.3858332	4	7	406	1.125687003
G32519	330038.7033	7350826.437	0	2014.363071	1504.607522	2599.072602	2049.793236	2.666666746	7	394	2.397698402
G32519	326563.4375	7353138.251	0	2443.723046	3763.438008	4580.524173	82.32362408	0	7	399	1.958246946
G32519	328642.7013	7354249.161	0	1127.189717	2503.848496	5362.292207	1115.31422	6	7	419	0.308327675
G32519	326802.3776	7354508.963	0	1264.982136	4073.429433	5806.310132	48.96385655	6	7	414	1.702962875
G32519	327920.6333	7353646.395	0	1545.208483	2669.720649	4763.136318	425.0140106	3	7	398	0.892184198
G32519	328755.199	7351232.083	0	2646.085634	1836.61986	2378.723257	1437.033526	1	7	385	1.548535466
G32519	327756.9981	7354596.526	0	609.2030113	3367.360461	5723.889961	1002.93641	4	7	419	2.512691498
G32519	329167.3148	7352017.259	0	3327.83665	1110.580136	3238.558776	1102.338619	0	7	402	0.714748144
G32519	325987.6521	7353846.792	0	1964.044947	4515.425287	5334.271605	331.5846415	1	7	410	1.072052717
G32519	330647.1998	7350891.318	0	1671.609353	1484.647508	3078.153217	1725.528546	2	7	397	4.284463882
G32519	324448.7296	7352537.216	0	388.7792146	5791.820496	3471.146639	271.2085747	3.333333254	6	389	0.507611275
G32519	324360.3083	7354237.045	0	322.2768628	6181.520001	4523.234038	787.3666583	1	6	405	0.616637528
G32519	326292.1032	7349449.233	0	1295.025369	4877.222509	2078.418019	1583.218452	1	7	397	1.458845854
G32519	328732.0684	7355085.145	0	358.3385644	3149.619521	5476.686472	1926.140055	6	7	426	1.450634956
G32519	327347.4735	7351513.344	0	2870.242696	2998.894338	2781.998368	360.4406492	0	6	379	1.037846923
G32519	329491.862	7351124.059	0	2471.388515	1407.064827	2526.814907	1903.737822	6	7	388	1.93998456
G32519	329042.9722	7352574.429	0	2844.190194	1220.666216	3751.443961	592.9050397	2	7	407	1.858023643
G32519	327801.4642	7355270.562	0	12.45797382	3827.079104	5163.446993	1160.119638	0	7	419	1.95839262
G32519	331934.227	7356537.152	0	32.70987594	4547.950963	5550.634871	1860.773006	4	7	392	1.762882352
G32519	325526.1687	7352559.111	0	1463.840105	4716.398376	4004.860143	36.52005402	3	7	404	1.298687696
G32519	330217.6602	7354087.574	0	1212.74383	1769.673462	5533.821465	1102.313063	3	7	419	1.043688059
G32519	332002.2953	7350743.899	0	332.9711408	2365.624612	2641.169794	1818.956186	1	7	371	1.22666502
G32519	325709.9924	7354481.391	0	1483.701692	5016.834457	5758.551056	1022.030567	5	7	415	1.859874368
G32519	325490.3504	7349540.13	0	1411.976764	5499.231604	2301.283051	2162.108269	4	7	385	0.889961243
G32519	325779.3321	7351988.07	0	1783.071689	4469.262604	3725.746712	494.4530576	4.666666508	7	407	0.111531898
G32519	330581.9276	7350935.78	0	1750.352214	1424.752662	3061.095944	1706.962787	1	7	401	2.599965811
G32519	325903.0153	7349761.261	0	1749.834445	5031.414789	2544.01128	1695.351654	4	7	397	0.683289409
G32519	330540.8108	7349407.044	0	509.5063104	2926.829626	1996.42883	2044.230654	3	7	406	0.802270532
G32519	324446.7009	7349139.425	0	323.544404	6604.843409	1254.859727	2888.397887	3	6	372	1.115771413
G32519	325240.0949	7354260.14	0	1112.205662	5360.50103	5318.407732	690.707108	2	6	414	0.929256141
G32519	325114.9975	7350886.157	0	1174.696462	5317.794423	2486.589675	1676.732895	4	7	394	1.829625964
G32519	328316.4505	7355126.114	0	192.5090329	3401.721839	5359.554927	1625.969669	6	7	425	0.780675948
G32519	329691.4992	7349438.661	0	787.5530762	2930.445731	1386.605653	1425.413437	5	6	378	2.60615468
G32519	325866.9873	7349228.602	0	1284.146072	5351.275147	2451.508344	2059.681097	4	7	397	2.094875574
G32519	327461.1535	7350936.361	0	2282.175522	3100.148359	2202.666713	208.0953061	1	7	376	1.819376588
G32519	324348.7706	7352791.33	0	365.4096615	5906.625141	3677.02955	114.63901	1	7	391	1.014801264
G32519	326158.9093	7354808.106	0	1506.198205	4777.714915	5781.262314	545.6723627	0	7	418	1.449607134
G32519	324646.6267	7352333.558	0	599.4348622	5589.794931	3362.069243	447.5662854	3	7	384	0.573551655
G32519	330431.2259	7351077.288	0	1938.648847	1255.915241	3050.844319	1637.83671	3	7	411	1.346728683
G32519	329496.7955	7349312.753	0	712.7285401	3094.919486	1158.530203	1193.732155	2	5	376	1.800260305
G32519	325210.9333	7348474.865	0	549.9966629	6326.531725	2171.052479	2847.164618	0	7	398	2.104395151
G32519	331835.9814	7353919.486	0	1041.802177	2263.49658	5641.112683	1336.049948	3	6	419	2.202963829
G32519	331501.5198	7349489.772	0	73.3778965	3098.290391	2068.730354	2495.214068	0	7	369	1.898499489
G32519	327245.0201	7352198.112	0	3061.637963	2993.781345	3463.379538	615.2647666	2	7	388	1.548535466
G32519	326132.8027	7348560.638	0	572.2447184	5563.926898	2189.469632	1947.147743	0	7	397	1.725553036
G32519	328998.193	7354415.278	0	1064.135851	2435.514819	5561.68827	1247.682788	2	7	415	0.783651888
G32519	327872.2143	7350089.467	0	1394.936075	3248.958806	1264.55113	26.46451229	2	7	370	0.393746376
G32519	326360.8917	7356166.682	0	516.7981407	5461.860568	4415.102092	166.9737441	4	7	413	2.707715988
G32519	330427.9226	7352700.997	0	2241.730908	428.2146089	4359.676834	234.5259557	0	6	388	0.979482412
G32519	327095.4657	7355246.62	0	545.8386729	4294.448312	5197.323713	462.8434453	4	7	420	0.244892955
G32519	334141.9701	7354830.48	0	32.59770615	4643.924386	5107.556241	414.6840105	4	7	392	1.243619561
G32519	330165.0427	7349874.93	0	1073.242375	2444.111807	2030.443287	2059.791683	4	5	388	1.720195532
G32519	329516.0608	7355322.779	0	230.8624367	3089.916421	5479.449632	2194.059414	5	7	412	1.739138246
G32519	331008.6455	7353599.516	0	1441.386879	1496.210529	5427.828616	817.297783	6	7	407	2.214124441
G32519	325601.004	7351347.577	0	1819.422735	4735.885931	3155.579034	1138.975362	5	7	403	1.16971302
G32519	326557.8708	7350783.236	0	2392.812278	3985.859789	2564.233303	703.5466187	0	7	387	0.663006663
G32519	327635.8101	7352685.989	0	2518.040357	2626.496519	3845.028475	490.8731485	5	6	389	1.424166322
G32519	323721.282	7351491.562	0	87.12947125	6567.325362	2254.470978	1215.304762	4	7	392	1.829625964
G32519	325953.1604	7349320.076	0	1334.082283	5228.163094	2380.652024	1934.458823	4	7	401	0.821438551
G32519	326325.1456	7353611.682	0	2222.715493	4119.651124	5109.084266	45.96554072	4	7	405	1.449607134
G32519	328040.7468	7352329.018	0	2866.284647	2195.680802	3440.427045	617.1117715	7	7	397	0.821438551
G32519	327016.8029	7352142.933	0	2971.025329	3224.353264	3487.935719	386.2326415	5	5	392	1.429273963
G32519	328569.6136	7349551.926	0	965.7565851	3229.449557	708.7423641	511.3161977	2	7	379	1.623388052
G32519	326671.1445	7351097.327	0	2638.874009	3768.433309	2734.447408	430.4050901	6	6	384	1.393731475
G32519	326828.0975	7349087.079	0	730.19199	4696.315369	1480.131131	1127.763199	0	7	387	1.95839262
G32519	325947.3108	7350775.019	0	1924.312324	4558.187775	3006.620118	1208.343528	3	7	394	1.89535296
G32519	327446.118	7349918.26	0	1292.132764	3680.275374	1327.876207	405.3583512	2	7	382	2.181211472
G32519	332334.7865	7352346.201	0	506.3333637	2098.576039	3991.559096	306.2122457	5	7	383	1.561062217
G32519	329690.1766	7353852.352	0	1672.755697	1628.678974	5146.670074	804.1811801	4	7	417	1.005208373
G32519	324813.6086	7354468.662	0	637.6131895	5833.696364	5031.970333	894.4999091	3	7	410	1.182412386
G32519	326915.2968	7353568.828	0	1892.156192	3548.844503	4870.577655	145.4831324	4	7	405	2.015842915
G32519	325573.8084	7349575.937	0	1492.522686	5409.128341	2388.198859	2072.458229	4	7	387	1.014801264
G32519	328755.9357	7352695.349	0	2641.455781	1527.798038	3825.007102	407.8941489	3	6	402	1.211394906
G32519	324929.9873	7355128.634	0	612.8477563	6004.804724	5478.189304	1542.51117	3	7	412	1.529660344
G32519	332717.7703	7354450.306	0	746.6285446	3271.686028	5991.499258	975.2833016	5	6	408	1.127444983
G32519	327188.5863	7349143.543	0	637.7267996	4400.72131	1134.401043	763.4575506	0	7	381	2.159058809
G32519	326341.3444	7354578.292	0	1549.159156	4503.3739	5966.083785	411.8336001	6	7	419	1.25695014
G32519	329424.0307	7353982.981	0	1559.68386	1852.594631	5208.493485	861.8752412	3	7	414	1.576153159
G32519	334168.2127	7354681.217	0	109.2324344	4587.367896	5189.249277	466.6589594	4	6	397	1.762882352
G32519	326227.3427	7354719.609	0	1523.985176	4673.357108	5851.784806	500.9961081	3.333333254	7	421	0.821438551
G32519	326259.7891	7350957.843	0	2278.534913	4202.792191	2896.416964	847.1125873	0	7	393	1.16971302
G32519	331877.5407	7350939.529	0	499.1582091	2143.251037	2873.170631	1611.922823	2	7	375	1.939270496
G32519	326149.0958	7352957.933	0	2139.209699	4137.096782	4592.611076	321.5238738	4	7	405	1.783935905
G32519	326593.6212	7352885.582	0	2561.771457	3686.731111	4335.739663	122.2361248	2	6	396	1.786384106
G32519	331003.1961	7351546.345	0	1449.043963	1087.854502	3787.030793	996.5248016	0	6	374	0.244892955
G32519	333894.6652	7352471.708	0	15.10790644	3661.492916	4006.991927	134.7338197	3	7	392	2.988735914
G32519	330561.1923	7351925.497	0	1932.919458	509.4594954	3780.982981	845.0546647	0	6	383	2.6187675
G32519	326360.8538	7356330.633	0	400.0247471	5578.627134	4257.14867	179.1604555	8	7	406	2.338543415
G32519	325799.2949	7351373.342	0	2004.420037	4536.549308	3324.867491	1046.258652	0	7	399	1.483012676
G32519	327724.5189	7353916.699	0	1285.13519	2977.479861	5051.063534	584.0881763	6.666666508	7	407	1.42321229
G32519	333019.2606	7353683.616	0	1243.919633	3099.874114	5200.213487	740.1811973	5	7	408	2.783354282
G32519	331185.2953	7353117.575	0	1821.248387	1240.855461	5113.854154	487.4728765	6	6	403	1.859874368
G32519	332880.1068	7352444.785	0	343.7413109	2646.745218	3980.936277	422.8892871	2	7	388	1.458796859
G32519	325085.5022	7353129.197	0	1174.680542	5214.382908	4269.441314	421.6988094	0	7	395	1.502178431
G32519	333156.1316	7352580.283	0	339.5058801	2931.488483	4090.340169	359.78834	1	7	387	1.337804079
G32519	328923.1827	7349720.72	0	1206.898751	2910.396008	1034.384581	837.76686	3.666666746	7	373	2.176734209
G32519	332209.8348	7351193.994	0	209.117443	2271.086462	2944.218298	1395.273882	3	7	371	1.233132243
G32519	329676.4646	7354579.103	0	953.0805439	2329.401715	5846.31332	1501.105003	4	7	423	0.793518841
G32519	330534.3948	7354869.648	0	374.7536153	2568.989605	6320.887245	1917.800275	3.333333254	7	428	0.573551655
G32519	330421.7491	7350624.258	0	1626.616966	1703.85309	2730.945871	2056.028148	3.666666746	7	398	2.541692257
G32519	332891.5119	7354049.508	0	1133.282554	3169.81683	5575.202052	954.1761405	3	7	413	0.683289409
G32519	326075.7329	7353966.345	0	1994.257505	4475.286738	5482.240249	421.5580809	0	7	411	1.25695014
G32519	331554.834	7352913.724	0	1416.669723	1446.774057	4783.130141	382.3202789	0	7	396	1.497481465
G32519	328116.6852	7353463.315	0	1742.910596	2409.343912	4568.758349	398.3699702	1	7	396	2.004870892
G32519	330598.7262	7351821.817	0	1883.346749	614.3925651	3721.593782	908.7188078	2	7	382	2.42170763
G32519	324025.5072	7351245.228	0	356.7001357	6302.85879	2114.49409	1540.552615	5	7	379	2.049091339
G32519	330255.875	7351846.228	0	2226.67212	472.1735181	3540.090112	1086.953293	0	7	398	2.185257912
G32519	325759.1838	7353936.142	0	1719.132818	4760.656439	5296.661531	495.229833	2	7	406	1.115179539
G32519	330823.8084	7349048.198	0	78.81685881	3322.145761	2025.592108	1957.240879	0	7	391	3.196403265
G32519	328747.5615	7353804.044	0	1583.075708	2103.56036	4926.690185	658.0235903	6	7	411	1.091001034
G32519	334263.9573	7353123.741	0	58.69010243	4107.363626	4708.933168	69.42934194	7	7	393	1.680866957
G32519	327388.4969	7353186.571	0	2066.21836	2977.409433	4383.481487	215.8139133	2	6	401	2.029648781
G32519	325995.0782	7348161.197	0	216.7544864	5938.671534	2416.145137	2244.138533	1	6	404	1.529660344
G32519	328763.0285	7349700.098	0	1158.978906	3004.03627	928.0308899	678.7756601	1	7	381	0.967204809
G32519	328998.0236	7353411.571	0	2033.254015	1652.111884	4567.742159	243.9887975	3	6	408	1.16971302
G32519	328213.704	7353602.601	0	1621.539012	2396.142344	4705.24141	565.2007031	6	7	402	0.85166955
G32519	330369.6904	7351737.65	0	2100.775673	595.4598301	3516.088123	1110.154738	1	7	397	3.44933486
G32519	326742.9029	7350156.374	0	1744.27552	4108.180725	1998.939861	786.7934335	2.666666746	7	386	0.938740611
G32519	326508.0192	7348149.192	0	38.94372697	5592.83302	1938.585266	1818.071217	4	7	404	2.966149092
G32519	325747.6525	7353987.302	0	1687.309379	4789.094129	5336.009416	547.5647166	3	7	406	0.683289409
G32519	325443.4367	7351551.124	0	1652.260748	4853.925884	3178.421443	967.4955881	2	7	407	0.111531898
G32519	324286.8963	7349973.369	0	179.4886994	6394.832945	1278.185774	2320.801525	2	7	376	0.154164955
G32519	326084.3378	7349726.305	0	1636.264033	4894.538271	2361.758203	1567.988962	2	7	398	1.243619561
G32519	326475.4115	7348900.996	0	723.3836391	5081.432188	1820.703332	1514.530979	0	7	386	2.015842915
G32519	333489.5607	7353409.041	0	842.8219382	3431.242573	4913.420189	197.0677244	3	7	411	1.620309591
G32519	331291.6405	7350001.869	0	607.1542979	2545.190582	2566.985361	2512.207776	1	7	376	1.909851432
G32519	327140.6928	7353786.635	0	1591.490681	3426.410836	5023.241177	362.101165	1	7	412	0.569478393
G32519	327628.6967	7353814.291	0	1401.356958	3006.493385	4961.306443	455.7567064	0	7	407	0.483636856
G32519	329942.4283	7351937.064	0	2548.683588	481.1774264	3456.265549	1060.675329	0	6	393	0.454987526
G32519	324326.9597	7350237.061	0	216.9943264	6265.124915	1465.657673	2197.787584	5	7	376	1.393731475
G32519	326448.9359	7350098.962	0	1809.259316	4389.648748	2203.219425	1053.748435	2	7	387	0.683289409
G32519	331048.6573	7349643.26	0	464.1501658	2795.352185	2508.27076	2578.920775	0	7	397	2.816704988
G32519	328260.7253	7351747.553	0	3075.480948	2056.380473	2849.691422	1168.613486	3	7	399	0.909917712
G32519	324685.1764	7352712.426	0	658.8183642	5565.21834	3722.938911	66.90809763	2	7	390	1.005208373
G32519	326210.4948	7348354.904	0	353.9677926	5649.251483	2155.189729	1963.288602	0	7	397	2.081875563
G32519	333470.2671	7352583.746	0	248.4980914	3244.7677	4087.904459	274.7415975	5	6	390	1.338141084
G32519	324179.3447	7350719.167	0	281.9837178	6264.518153	1725.082942	1839.242373	4	7	375	1.44891274
G32519	324895.4391	7355024.448	0	594.3673125	5987.547521	5391.210046	1440.051923	2	7	415	0.783651888
G32519	331929.2226	7354640.804	0	360.1669373	2874.206846	6315.422846	1748.34208	2	7	420	1.256534338
G32519	327963.8862	7353493.273	0	1699.658995	2558.434376	4607.185804	321.6215402	4	7	396	0.734643102
G32519	325701.9842	7353337.601	0	1824.665152	4647.635177	4750.899476	79.62419142	0	7	403	1.548535466
G32519	329250.7915	7354293.212	0	1225.494393	2207.461898	5478.945813	1135.228119	3.333333254	6	414	0.673457384
G32519	328257.5896	7353803.547	0	1435.870603	2474.376789	4905.616955	746.7718916	4	7	405	1.690894723
G32519	327394.4519	7352849.093	0	2393.807	2891.146603	4052.589944	527.5958377	6	7	396	1.560061455
G32519	329501.824	7355121.99	0	432.0214121	2898.61332	5661.944603	1994.225668	3	7	415	1.800260305
G32519	330073.7106	7349470.172	0	719.2105458	2852.471385	1686.524623	1777.55856	3	7	392	1.22666502
G32519	327507.2075	7350824.038	0	2163.346513	3111.336412	2081.268914	227.6438818	4	7	374	1.541281462
G32519	328407.0857	7352266.807	0	2970.023966	1830.030504	3370.55305	664.1800216	0	6	396	1.298687696
G32519	328049.0746	7353861.48	0	1339.408534	2677.073752	4969.542669	675.5286667	3	7	404	1.22666502
G32519	326751.877	7355059.765	0	917.1183039	4433.867003	5421.609301	90.87008545	4	7	424	0.892184198
G32519	332615.2566	7356931.625	0	53.41880353	5190.808453	4798.203809	1190.871542	4	7	393	0.663006663
G32519	332958.2105	7353336.025	0	1119.169663	2905.963971	4858.61384	417.1629837	3	7	400	1.366384506
G32519	325073.3118	7353656.375	0	1223.437221	5333.734869	4743.415226	69.29000561	2	7	405	1.3647331
G32519	325271.9293	7354124.063	0	1197.908219	5282.786486	5251.526744	562.569195	0	7	414	1.127444983
G32519	328287.3056	7352201.147	0	3016.554582	1952.593997	3303.077437	716.351185	5	7	401	0.569478393
G32519	333177.1702	7352235.961	0	21.90199754	2941.914312	3745.37879	591.5346003	6	7	382	2.106516838
G32519	327720.1953	7354463.895	0	746.691877	3306.9851	5595.530602	967.2560201	5	7	415	2.058551311
G32519	328276.461	7350476.609	0	1821.563611	2689.253034	1578.650015	585.1834342	3	7	383	1.030729532
G32519	329476.3857	7354762.904	0	791.7658327	2560.308137	5982.406713	1636.91444	3	7	423	0.154164955
G32519	330621.9089	7351294.367	0	1797.733619	1093.81945	3339.388273	1361.093231	3	7	397	3.107703447
G32519	326040.6591	7353983.188	0	1955.360285	4514.099305	5478.334041	446.0907225	2	7	411	1.25695014
G32519	329072.71	7353941.696	0	1543.534852	1997.639011	5103.05329	774.4995361	4	7	411	0.410338223
G32519	329422.5782	7350571.224	0	1951.544322	1927.052767	2017.010525	1544.846983	5	6	375	2.685872793
G32519	332669.6299	7353862.346	0	1333.57629	2881.946	5413.84792	989.9707818	3	6	411	1.677396178
G32519	330907.4196	7353406.898	0	1645.645047	1279.048949	5210.40812	599.879907	0	6	403	1.533125639
G32519	324016.1551	7352884.775	0	90.06489974	6246.013198	3678.028192	207.6660358	5	7	396	1.472417593
G32519	327002.26	7353512.251	0	1898.755211	3447.59276	4792.141095	91.58417511	3	7	408	2.261110067
G32519	325089.1302	7353472.571	0	1303.718298	5275.170238	4581.589252	110.3591146	5	6	399	1.469044685
G32519	330538.1076	7350179.666	0	1197.702842	2159.513415	2510.96389	2436.690544	0	7	396	1.707985401
G32519	332230.0669	7353233.047	0	1342.379426	2193.631346	4876.366358	548.267459	3	7	403	1.569114685
G32519	330072.626	7349280.88	0	540.2807901	3041.532799	1555.998528	1638.199494	5	6	395	1.476468086
G32519	331031.0526	7354855.278	0	193.5869174	2658.806128	6555.004945	2000.164061	5	7	425	0.464658618
G32519	334023.4654	7353033.707	0	237.3339097	3854.101862	4581.092926	31.08316328	5	6	389	1.030729532
G32519	331673.2667	7350090.207	0	369.9399268	2650.971153	2342.319226	2377.21253	0	7	369	2.26914835
G32519	324968.3221	7354840.199	0	694.1405154	5840.730555	5353.082022	1253.272066	5	7	416	0.609780967
G32519	332550.4422	7352127.184	0	212.786068	2321.896241	3726.348963	591.4844493	3	6	378	1.389439464
G32519	325478.5894	7355248.389	0	1111.057623	5587.83857	5566.575349	1138.665091	3	7	409	1.396546006
G32519	324241.9721	7350979.16	0	474.450856	6142.121746	1977.115254	1809.955692	5	6	379	1.772811294
G32519	325579.805	7348939.561	0	1071.293912	5753.062575	2404.761401	2382.642104	0	7	398	1.893650055
G32519	331109.178	7350656.276	0	1164.064799	1876.983547	3141.011308	1864.845694	4.666666508	6	376	0.889961243
G32519	330992.3689	7354823.285	0	230.389076	2616.857529	6509.82622	1958.77702	4	7	425	0.464658618
G32519	325326.2253	7353991.96	0	1302.366438	5187.673628	5152.531551	447.774252	0	7	411	1.484068871
G32519	326167.5507	7356763.515	0	169.3250706	6026.453522	3905.239976	362.7431144	4	5	407	1.893650055
G32519	331571.9501	7357000.823	0	176.0467263	4869.551224	5304.581908	2236.430609	4	7	392	1.832069874
G32519	332676.9825	7354768.883	0	432.0031675	3458.796416	6308.709621	1002.817263	2	7	406	1.829625964
G32519	325984.5706	7352678.926	0	1930.522502	4267.120825	4379.02299	222.1357113	0	7	409	1.369886041
G32519	333440.1309	7354541.515	0	540.651159	3899.732088	5828.534604	250.5803572	5	6	398	2.12955904
G32519	330533.9941	7350198.392	0	1215.308688	2140.397113	2520.802847	2419.881316	0	7	396	1.707985401
G32519	327198.5041	7350417.261	0	1834.260862	3583.520709	1874.206804	278.0219367	2	7	378	2.11814332
G32519	326470.2342	7354543.391	0	1486.498827	4374.51364	5933.241368	284.4847989	4	7	417	1.497481465
G32519	329470.6692	7353697.894	0	1848.561275	1578.115976	4941.435557	596.2690855	4.333333492	7	415	1.015142798
G32519	332723.6243	7352318.976	0	303.7472648	2487.224487	3879.987402	485.7006492	1	7	384	1.211394906
G32519	329834.6614	7352343.678	0	2716.005553	402.5583711	3773.495636	661.043886	3	5	402	1.17849803
G32519	328514.486	7349304.888	0	712.8716649	3470.422132	461.7127612	364.6614696	3	7	370	2.155348063
G32519	324178.5323	7353467.374	0	398.7003405	6165.940478	4031.784316	127.8207757	4	7	399	1.268853903
G32519	328164.7834	7353689.768	0	1526.643601	2484.621104	4793.486072	599.9896172	6	7	405	0.85166955
G32519	324730.6223	7355101.641	0	419.8129635	6169.460701	5299.23983	1532.887467	5.333333492	7	413	1.497481465
G32519	326380.5936	7355222.826	0	1052.319062	4827.55197	5327.270492	248.587896	3	7	415	1.569114685
G32519	324166.1033	7350999.735	0	421.5044453	6211.78914	1956.152247	1731.349183	3	6	375	1.211394906
G32519	324187.0546	7353245.425	0	381.0928631	6120.024229	3966.331281	87.25787363	1	6	397	1.21942389
G32519	328732.5426	7352654.561	0	2673.16146	1541.058185	3781.747075	431.6214108	6	7	400	1.347733021
G32519	324429.5522	7355153.787	0	114.3244085	6462.28821	5088.643409	1641.593577	0	7	411	1.338141084
G32519	329288.4891	7352740.055	0	2761.375165	1037.624842	3968.069203	375.179276	3	7	412	0.223062947
G32519	327635.4718	7354462.109	0	771.9550815	3370.761432	5603.110773	882.8598035	4	7	415	1.182412386
G32519	328576.6406	7349310.189	0	734.0941852	3435.364199	498.5265977	420.1595895	3	7	371	2.155348063
G32519	326065.7853	7349173.659	0	1152.469064	5223.112588	2247.287805	1872.406647	0	7	403	0.979409456
G32519	330513.509	7352099.407	0	2006.000471	352.9481916	3894.269309	731.9700672	0	7	383	1.933858633
G32519	324853.9678	7348448.275	0	342.7430629	6629.128608	1857.693965	3197.895187	3	7	388	1.786384106
G32519	325066.107	7349646.461	0	980.9684589	5819.712309	1896.573802	2477.708663	3	6	379	1.347733021
G32519	329221.7662	7353093.285	0	2404.630765	1276.929283	4296.110895	50.47590757	5	7	411	0.545549989
G32519	329410.0621	7355298.901	0	258.8703176	3093.315729	5464.167225	2153.193764	3	7	413	1.713749886
G32519	330946.1906	7352211.924	0	1599.985108	717.673151	4243.167137	394.0870296	1	7	393	2.007155418
G32519	328213.8902	7354203.976	0	1039.380814	2765.402353	5306.531733	1053.971798	4	6	408	0.669161797
G32519	324982.822	7354594.521	0	749.8299908	5725.611761	5241.041229	1007.432022	2	7	415	1.233132243
G32519	330752.8183	7352457.131	0	1852.372437	534.8319528	4324.608437	301.6540898	4	7	387	2.050849915
G32519	325866.6292	7353367.664	0	1988.890484	4494.072842	4864.691299	81.09003867	2	7	406	1.211394906
G32519	324767.3851	7351189.338	0	1030.534831	5584.263704	2455.398357	1462.392468	4	7	385	1.226750135
G32519	331874.4643	7350328.056	0	361.5003917	2577.427598	2377.139264	2162.298593	2	6	361	0.573551655
G32519	326857.0538	7356143.095	0	153.7751602	5104.050949	4334.60763	318.2075108	7	7	410	2.69030714
G32519	326738.4832	7349539.35	0	1180.545799	4467.249318	1684.468632	1176.248079	0	7	399	1.072052717
G32519	331367.2054	7352044.153	0	1154.88084	1163.491841	4083.672042	470.7491385	4.333333492	7	393	1.370724797
G32519	324064.436	7350840.628	0	250.2905256	6346.319366	1767.631842	1686.099568	0	6	374	1.325835824
G32519	331101.0232	7354373.487	0	661.9888566	2229.933169	6152.039627	1567.331297	5	7	423	1.018389463
G32519	327426.1217	7354009.657	0	1269.013584	3280.147553	5185.083421	594.5723317	2	7	415	1.711560726
G32519	329912.7073	7355201.395	0	309.0650826	2901.506864	5746.083558	2162.289177	6	7	414	2.820831299
G32519	327568.133	7352896.151	0	2317.433977	2730.184493	4063.805537	390.3734136	3.666666746	7	392	0.938851953
G32519	328592.2011	7352670.624	0	2616.929433	1681.586642	3784.144137	344.6306192	6	7	398	0.729516685
G32519	331396.0929	7351603.99	0	1065.764468	1361.872999	3692.034081	911.2541526	4	7	383	2.104395151
G32519	328941.3174	7352804.023	0	2594.528205	1383.277662	3958.872301	360.0389831	4	7	407	1.21942389
G32519	328987.9541	7354741.48	0	740.5810568	2726.146277	5870.970063	1573.826381	6	7	419	1.115179539
G32519	328258.9832	7351741.912	0	3069.670771	2059.624968	2844.073067	1174.225714	3	7	399	0.909917712
G32519	324494.4489	7352970.316	0	566.4842169	5778.885542	3893.400695	115.5905184	2	5	391	1.502178431
G32519	327846.359	7349237.427	0	544.4612123	3899.003169	563.4125586	105.0419783	1	7	374	2.165988922
G32519	328855.6396	7348721.431	0	205.3399503	3852.50675	286.3694005	368.4436957	2	7	367	1.87686348
G32519	324378.7416	7352420.97	0	319.0862441	5858.563333	3337.602109	404.5912689	5	6	389	0.663006663
G32519	328049.7591	7350851.727	0	2163.085594	2632.746554	1969.116935	637.2816366	4	7	386	0.979482412
G32519	328398.3852	7352643.767	0	2597.956553	1866.660875	3747.08167	293.4573012	1	7	401	0.308327675
G32519	324311.4628	7353514.793	0	531.0045592	6044.600383	4172.888389	118.8595573	5	5	395	1.17849803
G32519	325129.9348	7353742.922	0	1229.376906	5301.546057	4845.314374	163.0486184	2	7	408	1.030729532
G32519	330031.414	7354770.919	0	703.3218068	2461.468764	6123.846332	1773.542716	5	7	427	0.223062947
G32519	331287.164	7351869.065	0	1205.530257	1142.649464	3974.290878	645.0518229	3	7	388	1.370724797
G32519	327186.6814	7354452.732	0	1019.101199	3722.61535	5664.360663	436.9164908	3	7	420	2.015842915
G32519	329852.3478	7352503.473	0	2731.415955	426.4931205	3926.922153	500.4890461	0	7	404	0.806027412
G32519	330527.3509	7354278.802	0	896.094484	1982.270595	5824.996138	1331.484472	6	7	416	1.312652469
G32519	324978.1005	7348093.116	0	131.2128349	6745.321448	2146.188304	2904.768861	3	7	402	2.1203053
G32519	325910.231	7348699.794	0	760.1290527	5639.783151	2394.107011	2112.853987	1	7	408	0.889961243
G32519	332225.2545	7352090.331	0	361.2075985	2001.842935	3777.721306	517.5674457	0	7	381	1.22666502
G32519	327390.3719	7349058.348	0	478.9220391	4327.263148	919.8105492	594.6930515	2	7	377	1.138844371
G32519	324852.0147	7349714.061	0	762.4195672	5980.97844	1701.853675	2642.446145	4	6	374	1.611026049
G32519	327375.046	7353769.262	0	1512.011778	3208.349726	4957.495826	350.1097874	4	7	407	1.449607134
G32519	328525.2516	7351460.829	0	2833.403867	1913.836557	2572.971139	1353.957907	0	7	393	2.685872793
G32519	326544.3254	7354034.433	0	1773.459807	4071.554431	5426.865282	160.6804556	8	6	408	1.256534338
G32519	324296.3708	7350561.29	0	296.2235696	6194.350281	1671.673166	2011.512307	0	7	379	1.711560726
G32519	325255.1621	7348455.229	0	539.0463427	6303.470018	2219.424187	2810.503523	0	7	398	2.24728632
G32519	331440.611	7350906.011	0	916.8438304	1855.75758	3099.194169	1610.32618	0	7	370	1.116392493
G32519	325222.0009	7352998.916	0	1254.754138	5060.419391	4216.589816	380.6321737	7	5	392	0.889961243
G32519	325530.0133	7350664.286	0	1493.400047	4988.471187	2699.574833	1619.854818	5	7	396	2.183925152
G32519	332215.2567	7352578.261	0	767.3676134	1995.898175	4247.303948	46.58190144	0	7	388	1.285790443
G32519	330521.8409	7353009.275	0	2097.691782	747.8885466	4675.016633	87.2777577	3	6	394	1.298687696
G32519	327129.064	7355585.214	0	275.7877216	4508.904925	4857.118127	540.469601	5	7	417	1.911450624
G32519	323896.4176	7350815.455	0	95.04250426	6515.598226	1669.087611	1541.732587	6	7	373	1.16971302
G32519	332730.083	7353645.453	0	1486.700755	2824.992978	5190.932875	764.8916342	3	6	404	1.941437006
G32519	329659.3698	7352153.689	0	2857.506551	599.9682171	3529.511572	867.1414902	4	5	403	1.004896402
G32519	325100.4441	7354540.194	0	877.7347714	5596.086822	5318.123219	952.9697594	5	7	415	1.286359191
G32519	324524.0945	7354331.087	0	431.8944333	6056.645329	4712.085405	825.0239432	1	7	406	1.469044685
G32519	324965.6791	7354881.826	0	685.2649798	5861.203126	5372.793498	1294.928856	0	7	416	0.637360394
G32519	325764.834	7348165.074	0	275.0195136	6102.59765	2635.274283	2446.514167	0	7	407	0.820634305
G32519	325821.5582	7348092.792	0	191.3651959	6110.909094	2602.289346	2429.312296	2	7	408	1.298687696
G32519	335748.6607	7355075.256	0	472.5281693	6163.398437	3852.132624	1459.407116	5	7	383	1.69402945
G32519	323955.2099	7352131.834	0	78.80754143	6283.948356	2932.508217	868.9061065	6	7	393	1.286359191
G32519	332862.174	7353989.471	0	1195.348441	3112.636476	5518.136704	1009.862278	4	7	413	0.909917712
G32519	326099.2142	7349581.414	0	1500.449345	4960.363953	2300.71852	1649.833889	3	7	402	1.091001034
G32519	326166.608	7356454.112	0	448.3712452	5802.640166	4197.120074	393.1423242	6	7	400	1.604226589
G32519	326308.064	7355026.185	0	1245.078154	4771.382207	5534.958297	348.0107617	1	7	418	1.127444983
G32519	324600.8625	7353983.611	0	649.6695743	5876.524634	4622.156192	470.2242328	4	7	401	1.138844371
G32519	324311.201	7355031.36	0	15.73916096	6516.924415	4920.134078	1541.399238	1	7	413	0.616637528
G32519	327834.2647	7351674.605	0	2980.474796	2486.807546	2814.673555	847.0189266	3	7	390	1.576153159
G32519	325654.5711	7348937.999	0	1052.079112	5693.642537	2478.944716	2309.082935	5	7	399	1.893650055
G32519	329329.1258	7351039.955	0	2428.981366	1567.337326	2377.969598	1724.793156	0	7	380	1.89293313
G32519	326122.592	7348653.085	0	662.9779088	5509.539051	2187.284743	1924.422137	1	7	400	2.819319725
G32519	328681.277	7351534.468	0	2931.87934	1741.358872	2664.373567	1438.020944	0	7	387	1.429273963
G32519	327397.7451	7352419.521	0	2814.937359	2840.469744	3634.226399	848.1955876	5	5	387	1.63625443
G32519	329955.7917	7349425.791	0	711.369694	2905.789767	1570.239701	1652.176101	3	7	387	2.804885864
G32519	324081.3884	7351495.545	0	444.6903231	6209.718194	2367.25504	1375.694855	5	6	381	1.680866957
G32519	331740.7609	7351046.101	0	656.68516	1969.981834	3036.378893	1494.304792	4	7	372	2.214124441
G32519	328788.2446	7352451.997	0	2883.06122	1454.341565	3587.828142	633.4566914	2	7	400	1.050618172
G32519	325163.1289	7349461.772	0	1090.020459	5822.037046	1968.108266	2481.07884	0	6	379	1.149862528
G32519	326961.7734	7348792.36	0	406.6068327	4811.789661	1338.52076	1095.268161	4	6	380	1.497481465
G32519	327176.2077	7353146.544	0	2165.380851	3170.372478	4393.588742	278.7190288	6	5	412	0.770780146
G32519	325791.9557	7349830.072	0	1691.050304	5093.414201	2644.225755	1752.407332	0	7	394	1.393731475
G32519	325071.2211	7351029.189	0	1201.33063	5323.54257	2548.017151	1542.062851	1	7	396	2.015842915
G32519	325264.0719	7354482.51	0	1051.020166	5423.020488	5436.718172	914.2197142	5	7	414	1.211394906
G32519	333238.9345	7354904.756	0	252.5835795	3963.145067	5768.025553	471.5327251	2	7	398	1.005208373
G32519	331774.551	7354104.683	0	852.7923875	2357.57177	5836.072121	1530.12178	6	7	423	2.119911432
G32519	327958.9165	7354533.826	0	661.1693063	3177.548378	5645.823184	1203.935851	5	7	423	1.807664871
G32519	328824.708	7354237.835	0	1193.509228	2382.98999	5365.853403	1073.894932	5	6	418	1.372240782
G32519	333901.6584	7354088.725	0	323.1460607	4070.575807	5615.458245	18.16953603	0	7	403	0.410338223
G32519	326721.9312	7350809.193	0	2351.935723	3824.655612	2475.963383	538.0948345	2	7	386	1.529660344
G32519	334233.6423	7353609.955	0	73.02837779	4200.844446	5182.462216	298.5743834	6	6	402	1.018389463
G32519	326755.7306	7350692.912	0	2231.480226	3841.350199	2365.204774	521.8208992	3.666666746	7	389	2.094300747
G32519	326929.4965	7349063.809	0	668.3003745	4639.544304	1376.628112	1033.980381	0	7	385	2.126037121
G32519	328701.3687	7349285.686	0	742.7417059	3398.712649	560.7762378	512.8860603	4	7	371	2.816704988
G32519	325462.9135	7350621.561	0	1416.241405	5065.97274	2620.081048	1699.388408	4	7	391	1.786384106
G32519	327169.9919	7349647.104	0	1106.754698	4066.514681	1352.472773	792.2256144	4	7	390	1.711560726
G32519	329397.8817	7355503.387	0	55.50628412	3293.90368	5268.403082	2354.301513	5	7	406	1.181090355
G32519	328217.0713	7348692.236	0	52.01930763	4150.16318	198.6384657	196.8884059	4	6	367	1.930177689
G32519	332508.9067	7354424.486	0	749.5016909	3098.640008	5992.970104	1185.494368	3	7	412	1.450634956
G32519	331732.4788	7354607.529	0	349.2310987	2734.994585	6331.687084	1945.523202	4.666666508	7	422	1.396546006
G32519	325413.1781	7351425.056	0	1691.840641	4905.182799	3068.445743	1097.13509	0	7	405	0.89416784
G32519	331550.9634	7351993.799	0	965.3348511	1353.950941	3951.205883	534.0707843	3	7	389	1.529660344
G32519	329012.0384	7352233.644	0	3159.285755	1227.264111	3411.528747	931.8533351	2	7	401	1.22666502
G32519	325230.3584	7353906.931	0	1250.715305	5252.156932	5035.811878	341.7595145	4	7	413	1.549681783
G32519	327169.1475	7348784.768	0	316.688694	4678.863929	1132.647347	914.9916625	0	7	374	1.21942389
G32519	328338.0883	7351436.437	0	2778.356622	2093.022038	2538.702741	1169.16619	6	7	393	0.904057384
G32519	324231.6268	7353791.675	0	447.5840909	6182.962106	4206.447069	406.7235284	0	7	401	0.938851953
G32519	328485.7406	7350375.699	0	1756.72893	2614.831119	1489.73584	653.1241691	2	7	381	1.518659949
G32519	327403.6044	7355023.485	0	473.8193506	3917.19031	5404.236579	713.8657273	2	7	422	0.253810614
G32519	329665.965	7355304.068	0	233.4102784	3040.06511	5553.024232	2204.406825	3	7	411	1.424166322
G32519	336115.2333	7355095.595	0	452.4652893	6501.977563	3637.962696	1772.394827	5	7	378	1.581804872
G32519	328743.2111	7352761.967	0	2574.13206	1557.793273	3889.667059	342.8320035	4	6	403	1.211394906
G32519	331355.1728	7352703.858	0	1425.423111	1183.443623	4673.440559	189.0415878	2	6	392	1.182412386
G32519	325309.4924	7351442.959	0	1593.925921	5004.009958	3007.330823	1098.70273	2	7	404	0.793518841
G32519	325612.3356	7349211.284	0	1327.595808	5570.785918	2412.017561	2259.778073	2	7	392	1.393731475
G32519	325669.2846	7355320.093	0	1241.111404	5465.446609	5431.982921	939.968717	2	7	408	1.677396178
G32519	326180.0297	7349342.649	0	1251.045512	5030.591582	2162.278162	1735.966125	1	7	400	1.776116729
G32519	328883.4778	7348981.776	0	466.9220037	3600.109126	485.0752294	497.855907	3	6	370	1.458796859
G32519	325676.4553	7349563.593	0	1595.805331	5327.274271	2488.826854	1993.579262	5	6	389	1.680866957
G32519	332228.0177	7350565.427	0	72.41590086	2652.932776	2372.759139	1809.646679	0	7	363	1.125687003
G32519	329182.542	7354153.805	0	1352.009835	2116.789452	5329.952048	989.6163993	3	7	413	0.683289409
G32519	332095.3201	7357311.188	0	168.162687	5327.993281	4900.981099	1738.627189	4	7	383	0.904057384
G32519	332259.6824	7352924.618	0	1054.739219	2112.26347	4569.962537	254.9612953	5	6	393	1.549681783
G32519	331606.7675	7352702.021	0	1229.554167	1423.158287	4567.824237	167.0209236	0	7	393	1.332291603
G32519	327403.158	7355527.305	0	130.6340334	4280.992765	4900.560238	805.9612541	5	7	414	1.21942389
G32519	327502.0327	7354254.102	0	1013.887564	3350.411342	5414.56558	763.4844817	3	7	416	1.903590798
G32519	324215.2776	7349807.623	0	120.4679855	6523.48908	1134.450572	2347.79032	5	7	372	1.63625443
G32519	327654.1194	7355341.882	0	74.91598515	3976.434641	5086.268905	1029.270834	1	7	419	1.473056078
G32519	325523.8818	7350228.636	0	1403.763689	5154.926716	2501.661948	1831.869712	5	6	391	1.256534338
G32519	333279.0565	7355045.291	0	106.462887	4086.058715	5654.770553	473.5453678	5	7	398	1.337804079
G32519	328559.0784	7350312.211	0	1706.271924	2614.688593	1438.371948	669.1922315	5	6	381	1.966362834
G32519	328242.5272	7352763.892	0	2453.007942	2043.122287	3866.18206	152.1156666	2	7	399	1.483012676
G32519	324280.1991	7352874.812	0	332.1462564	5982.170954	3736.071662	93.40836792	4	7	392	1.347733021
G32519	333731.0254	7352876.102	0	433.9275842	3538.910005	4392.733312	46.64637931	2	7	397	1.670617342
G32519	330959.592	7353693.216	0	1354.95239	1553.777889	5485.201893	881.3796214	6	7	405	1.64253962
G32519	327892.9695	7351477.944	0	2783.316034	2489.449953	2611.171348	783.8130894	5	6	394	1.018389463
G32519	324353.2795	7349853.366	0	254.6618406	6378.520807	1278.462732	2448.509479	0	7	373	1.690894723
G32519	329486.5819	7351085.246	0	2434.991877	1442.882278	2490.162003	1875.363891	3.333333254	7	388	1.93998456
G32519	324696.9056	7354170.314	0	656.0220426	5840.981486	4789.771841	622.4411601	5	7	403	1.458796859
G32519	330344.795	7354768.809	0	554.3812221	2453.205146	6217.92117	1792.546146	5	7	427	0.881649792
G32519	332365.6958	7352961.199	0	1038.604832	2224.321279	4580.55124	244.6929174	0	7	395	1.856345415
G32519	328070.7997	7352458.744	0	2738.581075	2170.168969	3567.784283	483.9502794	0	7	397	1.22666502
G32519	331743.9825	7357419.882	0	67.75149685	5319.962605	5104.688902	2099.036624	5	7	387	1.211394906
G32519	328081.8798	7353471.378	0	1730.691528	2443.816377	4578.311732	379.2048667	3	5	396	2.004870892
G32519	325559.2029	7352847.912	0	1539.888811	4707.120141	4261.54179	327.1331677	5	7	401	1.472417593
G32519	325481.2245	7348718.662	0	840.3584303	5963.801325	2351.765053	2522.784327	2	7	392	1.347733021
G32519	331680.2899	7349978.86	0	294.8749615	2748.889641	2262.387616	2371.356656	0	7	373	2.348484278
G32519	327861.6888	7350904.715	0	2210.251344	2763.445158	2053.120245	528.6787651	2	6	379	1.680866957
G32519	330414.9966	7349278.154	0	427.8157807	3045.087466	1818.736135	1864.159404	4	7	403	1.037846923
G32519	329855.7036	7353659.798	0	1761.906723	1394.758741	5010.61576	651.1579264	5	7	414	0.89416784
G32519	326080.4041	7352137.188	0	2044.231416	4159.927273	3924.433194	256.5563257	3	7	406	1.930177689
G32519	332526.9577	7357236.673	0	117.5513855	5425.863746	4636.208225	1301.840845	3	7	386	1.44891274
G32519	329030.7648	7353507.741	0	1951.660183	1693.823992	4667.834243	340.3297852	3	7	410	0.916269183
G32519	327925.6704	7351265.022	0	2570.654647	2539.337118	2395.753662	723.2247355	3.333333254	7	387	1.620309591
G32519	327109.3422	7352510.688	0	2791.644774	3132.988867	3802.545316	621.4938703	6	6	388	1.782437682
G32519	331439.7453	7353464.961	0	1518.073139	1662.395505	5337.375048	917.9545859	2	7	407	1.56701076
G32519	328177.0496	7354084.61	0	1143.565265	2713.269876	5187.895131	932.6921251	5	7	404	1.611735821
G32519	332323.2971	7354339.74	0	770.8643054	2905.610363	5939.668061	1383.592113	5	7	418	1.64253962
G32519	332250.0733	7356862.626	0	254.0853513	4970.76527	5097.101944	1551.146337	6	7	389	1.004896402
G32519	326408.0651	7352604.577	0	2346.902035	3839.045979	4159.667454	42.78840897	0	7	406	2.707715988
G32519	333661.3276	7354537.629	0	479.3557546	4081.28456	5661.854302	43.19297639	3	7	397	0.881649792
G32519	328732.9628	7351593.557	0	2998.717168	1668.874012	2730.64597	1395.180148	2	6	387	1.615310311
G32519	324003.8621	7351614.315	0	383.2843335	6272.13686	2451.470457	1293.83306	0	6	381	1.146988392
G32519	328464.6201	7351186.492	0	2552.812535	2102.263891	2294.606355	1169.272464	3	7	392	1.015142798
G32519	332238.4117	7351419.265	0	207.4761479	2194.48748	3141.307507	1177.494098	0	7	375	1.072052717
G32519	331514.2559	7353318.098	0	1653.860367	1622.68638	5173.46543	788.6702337	0	7	402	1.372240782
G32519	329264.5529	7353663.12	0	1849.498879	1659.468434	4862.455201	516.9186146	4	7	410	1.015142798
G32519	331414.94	7352499.352	0	1263.595975	1192.411486	4463.452716	18.92746497	1	7	390	1.776116729
G32519	331437.229	7350367.361	0	727.4103048	2290.629372	2704.204085	2148.54037	4.666666508	7	378	3.143182039
G32519	324468.4621	7355068.711	0	165.5909255	6390.267407	5068.001862	1549.316154	3	7	413	1.115771413
G32519	335301.5786	7354972.236	0	145.9949458	5718.478899	4203.014088	1179.749438	8	7	392	0.979482412
G32519	332375.0998	7352128.907	0	294.7620435	2147.042916	3771.38373	523.3028378	0	5	379	0.734643102
G32519	327402.2754	7350536.278	0	1904.01167	3347.655106	1866.181442	53.77524269	0	5	376	1.779493332
G32519	330459.7883	7354288.362	0	920.2233904	1982.984332	5808.323248	1331.768511	5	7	418	1.690894723
G32519	331658.6528	7352843.309	0	1295.049594	1516.163849	4678.779103	303.4845415	0	7	392	1.458845854
G32519	329711.0177	7350481.707	0	1793.638025	1909.973265	2123.635344	1774.828489	0	7	392	2.72577405
G32519	336406.653	7355268.545	0	116.6877343	6839.425149	3345.974303	1982.902617	4	7	375	1.695323706
G32519	325956.493	7349075.486	0	1114.194895	5369.497313	2346.33583	1990.726707	5	7	402	0.322428823
G32519	324530.3392	7349857.695	0	430.90179	6213.87423	1441.660003	2583.497458	7	5	370	1.476468086
G32519	325145.1386	7349116.855	0	1003.306802	6014.006305	1951.67117	2685.212367	2	7	385	1.676711082
G32519	331097.9445	7350620.495	0	1150.474505	1903.623563	3124.748294	1901.487971	0	7	378	0.889961243
G32519	331120.7654	7353283.34	0	1740.069889	1309.191692	5216.239818	587.8984384	6	7	408	1.22428596
G32519	331136.6475	7349284.464	0	121.4578583	3164.298907	2203.124635	2320.530626	3	7	380	3.73141861
G32519	324457.7658	7354687.654	0	222.8544855	6245.628459	4840.353232	1185.935741	3	7	413	0.938740611
G32519	330398.9938	7352549.844	0	2217.424428	283.1752437	4213.962572	386.4507128	3	6	391	2.027579308
G32519	331321.339	7350325.679	0	791.8373564	2268.575958	2761.179319	2188.696869	2	7	383	1.779493332
G32519	327680.131	7353607.801	0	1597.18071	2863.231818	4749.83082	279.5848304	6	7	406	1.735559702
G32519	333646.583	7354265.586	0	592.6620277	3927.141217	5774.660926	192.412755	2	7	403	1.456774712
G32519	332357.7203	7350944.33	0	32.64851111	2527.245427	2656.447467	1623.762006	3.333333254	6	364	1.337804079
G32519	325485.4874	7352182.09	0	1451.158964	4752.856164	3678.910683	342.5352718	3	6	397	1.230846286
G32519	329927.7861	7349186.091	0	485.4840014	3147.077199	1385.561572	1475.384732	2	7	394	0.644837201
G32519	325767.2717	7350694.315	0	1728.113207	4754.940813	2920.909711	1402.716314	1	7	399	0.8629722
G32519	328352.8461	7354025.057	0	1252.16606	2542.010667	5127.289585	974.0012953	6	7	411	0.909917712
G32519	332772.9008	7353753.825	0	1437.021827	2914.691875	5293.281672	859.9812465	5	5	409	1.941437006
G32519	328844.3879	7350997.233	0	2434.107186	1918.88609	2169.572252	1352.754292	3	7	388	3.757467031
G32519	334015.6714	7353161.025	0	298.975215	3872.154968	4706.177917	157.260181	3	7	392	0.979482412
G32519	329845.1287	7353441.343	0	1958.498687	1189.534774	4800.070628	433.7268792	3	7	414	0.916269183
G32519	326855.5568	7354646.162	0	1133.957969	4104.928762	5818.535269	106.6997964	6	7	418	1.370724797
G32519	327068.3948	7352901.26	0	2432.574139	3221.249697	4187.210339	520.9796722	4	7	397	2.1203053
G32519	329770.6271	7352574.864	0	2757.74642	531.9057205	3961.429578	434.4081914	0	6	406	1.138844371
G32519	332796.4651	7352439.895	0	377.770832	2562.965418	3987.674449	398.9009062	0	7	386	1.458796859
G32519	324302.679	7350391.22	0	242.6385286	6238.71177	1551.605639	2096.55007	4	7	380	1.347733021
G32519	329106.1147	7349057.194	0	556.2127839	3451.145226	698.8866611	727.8094953	4	7	375	1.138844371
G32519	324583.9872	7348587.04	0	238.8224964	6772.727092	1554.139609	3332.383769	0	7	379	1.776116729
G32519	328228.8473	7349082.204	0	438.547711	3807.970685	196.0249325	4.393921267	0	7	362	0.669161797
G32519	328110.6737	7350527.398	0	1846.135289	2779.382898	1639.835493	494.4615332	0	7	378	0.967204809
G32519	325818.1848	7350878.366	0	1834.43036	4646.845177	3056.711839	1262.340105	0	7	400	1.671239257
G32519	324329.4916	7351844.702	0	547.7619938	5925.839852	2785.416098	971.844616	0	7	382	0.669161797
G32519	330655.1139	7349127.101	0	207.688186	3218.253571	1942.879354	1949.877959	0	7	401	2.65927124
G32519	329782.4138	7352074.949	0	2724.299352	514.9536105	3507.360819	932.3641041	5	5	399	1.800260305
G32519	327414.9354	7350164.947	0	1539.469712	3549.12649	1543.185592	254.8919061	2	7	381	1.256534338
G32519	325864.4463	7349769.533	0	1767.866001	5060.50037	2583.104443	1723.32836	0	7	397	0.683289409
G32519	324759.7532	7351920.054	0	876.3957701	5491.085681	3050.168713	785.5985339	6	5	387	0.573551655
G32519	325977.1472	7354907.455	0	1561.512479	4984.627282	5731.055008	697.5684965	4	7	415	1.549681783
G32519	333036.9853	7352315.016	0	156.4611639	2800.586912	3834.66349	598.457479	3	7	387	0.783651888
G32519	326694.3759	7354139.128	0	1591.795995	3982.767964	5480.340373	7.030022193	3	7	407	1.3647331
G32519	329713.8749	7351927.353	0	2774.469369	652.4092077	3344.628116	1084.372598	3	7	396	1.981480002
G32519	335503.3492	7355206.428	0	194.8722177	6006.976678	3894.05097	1181.979323	5	7	389	1.323818088
G32519	323909.3669	7351045.326	0	215.526233	6453.762193	1885.366365	1472.054264	5	6	379	2.500160217
G32519	328328.2316	7348722.667	0	102.2756348	4070.322162	96.83608356	95.27275715	5	7	364	1.69402945
G32519	324804.5081	7352883.795	0	823.3714169	5461.279438	3927.87921	112.588132	6	6	396	0.85166955
G32519	324069.0888	7352790.493	0	104.8229134	6185.384126	3598.803289	268.5428483	5	6	396	0.609780967
G32519	331330.8537	7354771.217	0	237.4866441	2686.279979	6603.807758	2019.983179	1	7	423	1.115179539
G32519	330984.9632	7352782.57	0	1777.864564	881.0062566	4724.316937	98.07169423	3	7	400	0.979409456
G32519	331536.1116	7352367.434	0	1093.92569	1300.651337	4291.830005	160.5001014	2	7	389	1.535569787
G32519	326257.6452	7351779.494	0	2301.294633	4015.03161	3529.573353	455.3692868	4.333333492	7	393	1.347733021
G32519	327124.7278	7348946.497	0	482.6826265	4587.97728	1172.384831	882.9125514	2	6	378	1.783935905
G32519	330256.9458	7354620.64	0	726.5407348	2302.731768	6049.177239	1636.823048	3.666666746	7	425	0.979482412
G32519	326857.0696	7349920.398	0	1482.332403	4143.473278	1765.212704	854.38246	0	7	392	1.274563074
G32519	335388.7127	7354495.175	0	9.968664058	5593.42628	4534.052233	1519.268032	0	7	395	2.38364768
G32519	326518.1363	7348453.862	0	305.7068842	5362.559927	1832.629301	1644.808269	0	7	390	1.695323706
G32519	329657.0562	7352389.671	0	2898.965545	583.7601363	3747.44798	634.4080452	2	7	405	0.8629722
G32519	329705.2291	7349602.235	0	942.9972345	2767.223115	1508.7134	1526.7875	5	5	379	1.256534338
G32519	326755.1512	7356340.389	0	116.3706651	5319.653147	4157.337662	204.9116527	3	7	407	2.38364768
G32519	328189.081	7350874.012	0	2199.95644	2505.317591	1978.827394	767.5916965	4	7	387	1.458796859
G32519	325815.5768	7350700.856	0	1776.133045	4707.316704	2966.513752	1358.996388	0	7	399	0.8629722
G32519	327645.4097	7354093.602	0	1124.357907	3141.018085	5236.110143	725.9857119	2	7	409	2.015842915
G32519	326361.5941	7349992.838	0	1748.106196	4518.904831	2222.803108	1186.17917	0	6	389	0.909917712
G32519	325802.1319	7348583.005	0	672.2457497	5797.665298	2513.804349	2250.499889	1	7	406	0.729516685
G32519	326457.8584	7348271.79	0	170.9439298	5536.171039	1942.014143	1789.420097	1	7	399	2.850842476
G32519	334079.2344	7353584.792	0	229.254367	4046.249894	5134.638105	154.1086644	6	7	398	1.56701076
G32519	328522.0561	7351057.964	0	2435.579081	2127.596196	2171.66843	1147.94467	4	7	397	1.286359191
G32519	331881.33	7350493.496	0	393.4664074	2456.543895	2502.67476	2056.715347	2	7	363	0.761391997
G32519	329203.774	7354447.26	0	1065.865836	2366.445946	5622.92038	1283.837344	4	6	416	1.44891274
G32519	330960.0878	7353842.012	0	1207.384069	1687.10867	5615.978555	1019.724368	5	7	409	2.239618063
G32519	332776.9558	7352150.048	0	129.179216	2546.101279	3704.485045	662.4761272	2	7	385	1.298687696
G32519	333682.4599	7354462.863	0	544.6091883	4059.035284	5695.190713	62.80233443	0	7	398	1.95154202
G32519	330943.0699	7354878.077	0	182.5629456	2655.81953	6518.387865	1999.338512	6	7	425	0.393746376
G32519	326154.2157	7354030.15	0	2041.545152	4426.701701	5561.101599	467.7985641	0	7	414	1.236927032
G32519	327976.6455	7351528.248	0	2834.975241	2393.783366	2649.497313	881.4339375	0	7	394	0.489776969
G32519	331796.3635	7353684.021	0	1274.00669	2073.523645	5426.648114	1126.405189	5	6	412	2.017137051
G32519	327580.7981	7353001.11	0	2211.733743	2742.053996	4164.915266	302.0601144	4	6	394	0.734643102
G32519	330211.9518	7354794.724	0	595.5833981	2476.845158	6200.067363	1807.843668	8	6	428	0.410338223
G32519	327072.3724	7354356.708	0	1167.575493	3763.960559	5594.11702	324.2101578	5	7	414	1.89293313
G32519	330033.9055	7352993.483	0	2266.996758	705.18145	4448.846993	0.718221424	5	7	405	1.725553036
G32519	324826.4808	7349696.368	0	738.2806179	6011.670286	1672.80295	2672.937085	2	5	373	1.677396178
G32519	331096.3848	7352043.818	0	1421.938049	902.6349409	4211.553671	490.9976077	6	6	388	1.581804872
G32519	325192.8222	7356459.7	0	160.5378279	6526.205315	4407.239444	1351.854752	3	7	391	1.966362834
G32519	330078.3584	7352954.347	0	2285.026892	655.6790743	4430.540808	37.19315853	4	7	401	2.65927124
G32519	330234.7875	7349924.186	0	1097.507589	2393.814826	2114.989579	2145.168912	3	6	393	1.720195532
G32519	328073.5733	7354036.331	0	1169.616793	2762.33263	5143.066559	838.9759888	5	7	404	1.07299149
G32519	325916.2718	7352653.764	0	1860.053265	4333.156534	4316.349729	180.5661534	0	7	408	1.091001034
G32519	326159.5613	7352108.625	0	2127.088845	4082.211607	3856.4805	252.0290993	1	7	400	2.621480227
G32519	327227.0183	7349952.116	0	1376.23203	3828.026048	1501.316604	537.1049223	0	7	389	1.999307394
G32519	325167.9891	7351838.605	0	1270.582678	5091.032142	3212.727734	729.4826744	0	7	398	2.017137051
G32519	333081.1557	7355037.581	0	133.7779558	3935.575344	5823.374401	660.8580579	1	7	397	1.126151085
G32519	333608.4535	7354468.523	0	560.9493371	3999.43693	5747.073609	123.7685126	4	6	401	2.202963829
G32519	326024.6156	7354685.07	0	1687.803236	4831.371157	5933.357457	706.0083827	4	7	418	1.25695014
G32519	328381.0978	7352720.564	0	2519.261914	1898.474072	3823.427319	214.8659326	5	6	400	0.223062947
G32519	325940.7698	7356367.314	0	598.6104486	5903.336459	4356.149099	598.3937031	7	7	400	1.182412386
G32519	328586.2177	7352293	0	2980.982539	1650.371691	3407.291297	684.5330843	3.333333254	7	392	0.545549989
G32519	333264.6136	7353427.439	0	1058.701674	3225.047514	4932.400717	413.1346255	5.333333492	6	408	2.490287304
G32519	333903.6656	7354441.385	0	351.8756285	4237.641093	5546.265199	117.1183069	5	7	399	1.014801264
G32519	331012.9881	7350643.078	0	1230.91187	1846.199788	3174.378288	1887.309534	0	6	380	1.21942389
G32519	329303.3262	7354775.237	0	758.3382386	2628.429585	5925.356578	1620.055114	0	7	422	0.938740611
G32519	330933.1038	7350621.769	0	1279.961092	1833.738275	3101.602745	1918.80038	4	6	379	1.21942389
G32519	329172.02	7353257.327	0	2233.232517	1419.591603	4446.373465	100.9155939	0	7	414	0.334592313
G32519	325686.6877	7349819	0	1586.905376	5190.846172	2538.905112	1848.6451	1	7	392	1.393731475
G32519	324453.415	7355089.714	0	147.5552468	6412.90213	5068.604242	1573.497514	2	7	413	1.115771413
G32519	325770.4679	7353922.821	0	1734.945857	4745.524038	5290.469346	479.2661321	0	7	407	1.115179539
G32519	328126.2448	7353268.205	0	1937.662936	2314.226644	4373.423848	268.7296825	3	7	394	0.8629722
G32519	331697.8031	7351403.972	0	742.4495085	1723.701465	3363.921388	1134.096876	1	6	377	0.154164955
G32519	330185.4894	7353505.83	0	1739.260593	1188.920883	4980.06959	519.8241956	6	7	405	1.56701076
G32519	331255.9451	7353150.524	0	1794.034092	1316.270695	5119.830559	554.8791523	2	6	406	1.670617342
G32519	324634.827	7353427.738	0	855.4707022	5710.441096	4371.526362	67.23141538	2	7	401	1.472417593
G32519	333667.4209	7354294.786	0	574.4477972	3959.745885	5804.790984	160.7161336	2	7	403	1.456774712
G32519	328290.4769	7353283.463	0	1949.619483	2172.26514	4385.385317	335.5703821	5	7	398	1.832069874
G32519	333182.6214	7354080.688	0	1039.09402	3433.261986	5587.904507	687.3155049	3	7	415	2.009798288
G32519	330557.6312	7352921.824	0	2176.175391	683.9542599	4615.730941	17.35940401	1	6	395	1.389439464
G32519	330394.9674	7350988.515	0	1929.265625	1338.907709	2962.28036	1733.520067	3.666666746	7	408	1.424166322
G32519	331627.5985	7354301.336	0	664.2560665	2422.613371	6066.33805	1723.51045	3	7	427	1.15888834
G32519	328600.5648	7352749.013	0	2543.838717	1691.664617	3862.947855	282.1479064	2	7	398	1.548535466
G32519	329340.0904	7355387.627	0	159.9846577	3197.808313	5356.841439	2232.722604	3	7	409	2.029071808
G32519	328284.1462	7354760.101	0	531.212023	3126.5237	5717.382669	1539.243019	0	7	417	1.484068871
G32519	325137.6305	7352345.945	0	1080.986161	5098.846094	3610.916928	248.0074377	3	7	394	1.472417593
G32519	326147.9435	7354935.904	0	1420.439585	4854.780878	5659.798204	525.0061111	4	7	416	1.58673346
G32519	327807.7835	7353136.471	0	2056.407676	2562.825054	4266.428533	51.00772689	5	7	398	1.268853903
G32519	331035.4147	7350226.775	0	941.6841267	2238.670919	2905.384766	2299.368565	3	7	386	2.486068249
G32519	327505.3864	7354637.857	0	673.3208372	3583.318553	5788.595397	752.7241677	5	7	421	1.63625443
G32519	327636.1309	7348997.689	0	352.4507878	4217.32897	667.4559191	406.5064863	2	7	382	1.877200007
G32519	331570.974	7350627.813	0	726.3145254	2153.559878	2801.889066	1896.95949	2	7	368	2.183590651
G32519	325564.2849	7355550.317	0	1035.779205	5681.243799	5254.359033	1021.466356	1	7	399	1.560061455
G32519	330620.3983	7353792.366	0	1313.464109	1523.551934	5418.147947	868.6138271	4	7	412	1.680866957
G32519	328737.679	7352082.559	0	3222.506475	1517.101577	3214.946216	937.2108704	3	7	396	0.714748144
G32519	328080.9192	7352791.571	0	2407.376172	2206.890839	3899.432032	159.0263682	5	7	394	2.117403984
G32519	326812.2989	7355322.226	0	684.2822415	4555.19942	5153.277105	192.64343	2.666666746	7	419	1.332291603
G32519	331285.0686	7353918.646	0	1088.673166	1913.575679	5816.248029	1224.230021	4	7	416	2.363818645
G32519	324187.8839	7350611.038	0	231.1124659	6284.764492	1642.246951	1892.188119	5	7	373	1.07299149
G32519	330454.9999	7353385.041	0	1750.818135	1089.202368	4979.317436	436.1873607	7	7	397	1.549681783
G32519	326917.4471	7348561.448	0	219.9920763	5012.696856	1419.168864	1246.192433	0.666666687	7	387	2.547090292
G32519	325053.865	7356304.93	0	179.2853656	6538.675701	4570.098379	1475.581185	2	7	395	0.820634305
G32519	325748.4898	7354750.919	0	1478.860282	5104.942147	5946.091379	957.5988648	5	6	418	0.938851953
G32519	327200.1084	7351551.894	0	2939.020856	3131.450966	2871.227405	264.54953	5	7	383	1.690894723
G32519	332239.8991	7354847.384	0	263.0354281	3226.730518	6454.04254	1445.263176	5	7	411	1.456774712
G32519	333198.3864	7353357.875	0	1068.473216	3139.220217	4865.016839	405.8264086	5	7	404	2.229514837
G32519	330078.2462	7350252.219	0	1458.428754	2071.826046	2225.824086	2054.084704	4	6	388	1.697142124
G32519	329495.468	7353430.286	0	2114.674238	1336.473238	4688.212135	345.3739843	2	6	413	1.037846923
G32519	325686.7939	7350406.89	0	1583.556588	4934.699285	2721.225269	1627.885988	3	7	400	0.573551655
G32519	326510.9961	7352433.851	0	2446.749637	3727.204786	3960.846867	28.50813051	0	7	403	2.261110067
G32519	330622.3871	7355109.717	0	121.9630812	2818.274376	6154.765788	2167.604608	6	7	427	0.761391997
G32519	326200.3537	7356279.685	0	548.9534822	5655.494671	4352.203601	330.708457	4	7	404	2.036135674
G32519	324676.9016	7348659.755	0	356.4057377	6655.131862	1607.093871	3320.979648	3	7	381	1.578903317
G32519	326275.6543	7348775.644	0	702.5519323	5313.736063	2024.164575	1740.915395	0	7	398	1.707985401
G32519	330296.3254	7349073.291	0	271.8783148	3245.261961	1605.511205	1637.323822	5	7	399	2.547090292
G32519	324578.9662	7353924.779	0	663.2333197	5881.181657	4577.681641	421.497131	0	7	401	1.015142798
G32519	324600.6793	7350257.313	0	487.5901387	6000.64823	1696.30494	2402.922342	1	6	380	1.370724797
G32519	326379.289	7350387.532	0	2101.594224	4313.236944	2427.483409	973.295911	0	7	391	0.909917712
G32519	333730.9675	7354953.933	0	60.97026899	4377.230373	5343.740409	14.45906522	0	7	390	1.549681783
G32519	326497.4627	7349742.473	0	1463.660365	4540.153228	1986.992309	1249.567899	0	7	399	2.24728632
G32519	324219.1995	7353087.208	0	353.1066401	6066.167035	3923.648799	63.97376876	0	7	396	1.533125639
G32519	330693.4272	7353860.473	0	1229.55294	1608.756479	5511.120496	951.5606918	1	6	408	1.680866957
G32519	325671.7769	7349313.275	0	1412.618802	5464.810692	2469.957698	2148.454225	4	7	390	1.619084358
G32519	324866.4784	7350483.292	0	806.6627131	5674.699296	2043.638347	2117.864902	2	7	383	1.396546006
G32519	328643.8036	7350456.33	0	1863.052183	2449.934718	1596.5676	824.6379833	3	7	387	2.185257912
G32519	324617.3488	7350568.985	0	597.3429035	5884.963056	1902.536697	2098.949543	0	7	384	1.146988392
G32519	329123.6062	7352448.054	0	2989.142059	1120.367905	3645.140871	700.3634392	2	7	405	1.792377472
G32519	327595.2868	7352996.475	0	2214.355791	2726.867616	4157.88258	296.8514656	4	5	394	1.611026049
G32519	324036.5115	7353728.839	0	253.3002151	6358.386928	4003.012228	336.5065009	0	6	400	1.07299149
G32519	324577.8221	7352905.951	0	620.5188201	5689.041254	3861.66099	116.2391344	2	7	392	1.456774712
G32519	330471.3774	7349255.24	0	388.0186223	3071.760115	1851.753089	1889.281349	2	7	403	1.018389463
G32519	329683.4547	7351756.932	0	2784.450217	787.7471123	3177.695027	1256.970235	2	7	391	0.85166955
G32519	330225.7741	7350296.111	0	1452.649205	2021.917131	2363.334802	2207.87001	5	6	390	1.672505379
G32519	332588.8034	7355065.861	0	142.4673775	3617.256106	6226.009149	1140.856092	3	6	402	1.456774712
G32519	325384.581	7350318.593	0	1272.144902	5247.64492	2409.641817	1930.255274	0	7	394	0.929256141
G32519	325954.4826	7356593.494	0	373.4393163	6051.005542	4140.994891	597.7968494	5	7	400	1.792377472
G32519	332420.921	7357424.527	0	30.50060741	5554.16465	4582.550942	1426.030068	3	7	381	0.835486233
G32519	327681.9476	7355202.866	0	146.7055304	3853.268738	5226.017903	1027.663652	4	7	420	1.914877892
G32519	327372.6889	7354716.771	0	701.1674388	3735.631515	5711.604581	628.4313696	7	6	422	0.889961243
G32519	330060.7975	7350878.717	0	2043.916588	1449.955722	2652.740265	1993.716229	1	7	397	2.536464453
G32519	330390.7446	7350092.185	0	1206.564311	2231.16022	2343.698374	2329.715327	2.666666746	7	397	0.929256141
G32519	325447.4382	7351469.45	0	1698.077787	4863.557504	3123.924338	1045.960476	0	7	407	0.89416784
G32519	329303.29	7355162.538	0	376.1433073	2993.675128	5557.184441	2005.071094	4	7	419	2.573727369
G32519	330757.2322	7349209.246	0	252.712439	3152.08128	2071.774654	2070.768437	1	7	393	2.536464453
G32519	327987.1072	7351898.562	0	3205.435802	2288.066085	3016.350225	1048.510038	3	7	397	1.578903317
G32519	329698.4174	7352213.397	0	2828.730456	548.0574624	3599.691264	802.120455	5	5	404	1.115179539
G32519	329050.0252	7350709.944	0	2179.388411	1998.331422	1962.455296	1300.406162	0	7	386	2.081588268
G32519	332176.8238	7354570.247	0	505.7573148	2972.853681	6193.582948	1502.033905	2	7	417	1.338141084
G32519	332424.6682	7357194.488	0	223.8157742	5344.96522	4738.455005	1400.606704	5	7	386	1.677396178
G32519	336275.7345	7355494.092	0	118.9193199	6823.570789	3213.404286	1800.656097	1	7	372	1.713749886
G32519	329827.3418	7348858.31	0	191.5704611	3483.788337	1096.527276	1155.755578	0	7	391	0.909917712
G32519	326893.8259	7352272.157	0	2836.609549	3342.888491	3653.873904	333.2729151	2	6	396	1.578903317
G32519	328806.7668	7351385.574	0	2806.370602	1706.829922	2539.367584	1563.501892	4	7	385	1.337804079
G32519	332683.846	7352942.734	0	876.2336462	2525.922444	4501.822451	112.1506753	5	6	388	1.337804079
G32519	325976.0524	7353729.812	0	2002.306965	4488.18175	5228.704241	225.240126	2	7	408	1.125687003
G32519	327401.8612	7350968.626	0	2325.567957	3139.334379	2255.402564	151.1491877	0	7	374	1.393731475
G32519	331924.0217	7349921.677	0	68.86029477	2930.943787	2044.42636	2121.112894	2	7	370	2.915802479
G32519	326010.7867	7349145.279	0	1152.195387	5284.123926	2298.656283	1929.516599	4	7	402	0.8629722
G32519	327755.126	7349517.591	0	833.7627278	3741.525291	822.4710666	200.3885853	0	7	374	2.361336231
G32519	333593.6341	7353133.104	0	668.2590149	3454.76701	4640.945409	58.13073267	2	7	404	1.466466904
G32519	326439.9022	7350852.823	0	2417.650294	4069.415054	2695.650528	761.9643578	5	7	387	1.16971302
G32519	332253.339	7354355.332	0	733.847114	2866.838518	5967.934848	1449.219946	3.666666746	7	418	1.64253962
G32519	325047.0352	7348225.289	0	274.0078001	6609.068877	2134.196831	2994.787432	2	7	396	1.958246946
G32519	330590.0678	7353344.908	0	1755.234546	1086.103537	5003.648528	426.7391478	4	6	397	1.877200007
G32519	329925.0285	7353067.206	0	2248.45417	811.3334578	4476.043797	66.52484962	2	6	409	1.576153159
G32519	327679.0156	7354807.06	0	437.8085962	3568.702425	5621.568306	942.7114764	6	7	426	1.578903317
G32519	328557.711	7354981.078	0	404.2428272	3148.012057	5543.0123	1836.081341	6.333333492	7	426	1.713749886
G32519	332067.5571	7353275.136	0	1454.335282	2066.2152	4958.105886	653.4819958	6	7	402	1.762882352
G32519	325378.756	7356563.868	0	210.8366894	6451.673937	4298.493022	1173.132258	4	6	386	0.393746376
G32519	331846.4299	7354561.686	0	409.5232283	2761.580204	6258.380336	1832.530268	3	6	422	1.3647331
G32519	332176.7231	7357298.648	0	174.5046237	5345.250816	4848.120192	1656.3804	4	6	381	1.07299149
G32519	330320.2893	7351029.868	0	2013.408343	1290.860952	2939.694923	1731.03075	4	7	410	2.241162777
G32519	325852.9537	7350929.475	0	1883.559953	4598.108488	3113.006499	1206.028566	0	7	400	1.783935905
G32519	326030.2967	7348231.355	0	276.5822966	5864.467016	2361.873239	2180.032708	2	7	402	1.529660344
G32519	335862.6533	7355072.286	0	550.7576733	6264.249129	3790.778586	1558.79849	5	7	380	2.117403984
G32519	325507.1345	7347940.969	0	81.47865412	6443.93945	2674.899052	2541.069634	3	7	413	0.734643102
G32519	330022.5266	7353936.308	0	1439.240007	1632.379894	5325.808285	939.8356319	3	7	415	2.086683989
G32519	330361.3165	7351228.589	0	2041.30647	1096.549652	3113.893654	1538.189125	3	7	405	2.389535427
G32519	332641.6516	7354121.933	0	1078.556688	3006.560871	5674.853614	1142.454533	4	6	414	0.904057384
G32519	327055.1818	7354132.13	0	1347.919475	3662.133052	5379.142567	351.844384	3	7	410	1.783935905
G32519	326341.9342	7350626.671	0	2267.482651	4245.8755	2608.991215	939.8820028	3	7	393	1.484068871
G32519	332190.9091	7357058.956	0	412.4350177	5128.037303	5000.492116	1623.561734	6	6	384	1.324528337
G32519	325085.0556	7350366.309	0	983.920473	5508.670229	2165.232536	2154.903192	3	7	386	1.799390078
G32519	325099.925	7356560.537	0	23.4332347	6662.019059	4311.854489	1449.010582	3	7	397	1.325835824
G32519	329041.7684	7351200.15	0	2653.734126	1636.072611	2419.818796	1635.286785	4	7	385	1.819376588
G32519	325192.3856	7355338.89	0	817.6377064	5879.44391	5527.131344	1410.517971	6	7	410	1.014801264
G32519	325378.1631	7355165.48	0	1050.37909	5631.217233	5680.907894	1249.466163	0	6	410	1.529660344
G32519	325459.6615	7352487.907	0	1395.074943	4779.759319	3908.297252	43.04344283	4	7	403	1.050618172
G32519	324210.7684	7350533.726	0	208.8923609	6284.255775	1595.474127	1947.402101	0	7	376	1.711560726
G32519	329235.4924	7352165.233	0	3278.439502	1012.498848	3399.516848	942.2698477	0	7	403	0.909917712
G32519	330907.8189	7350989.832	0	1454.685551	1488.231804	3335.452319	1560.708753	4	7	384	1.988310337
G32519	326167.6262	7350266.796	0	2048.58472	4556.572918	2530.579745	1215.76878	4	6	394	1.522515178
G32519	328409.7137	7352006.331	0	3227.247491	1853.084042	3110.324968	922.9427384	0	7	394	2.337606192
G32519	328936.6704	7349757.072	0	1244.02826	2871.872299	1071.531353	850.6855205	4	7	373	1.999307394
G32519	332329.5458	7352885.147	0	987.615035	2168.620634	4514.810596	190.2449866	5	7	393	1.549681783
G32519	331411.8251	7352191.217	0	1143.7231	1182.242741	4190.813035	325.7269529	1	7	395	0.334592313
G32519	328821.9746	7348816.309	0	297.9092594	3776.564328	326.882082	367.3775649	3	7	366	1.776116729
G32519	327302.3471	7354147.313	0	1197.461133	3457.607726	5342.471625	587.2037743	4.666666508	7	418	2.006755829
G32519	333202.7491	7353273.967	0	987.0755404	3116.584622	4781.002245	321.8059065	5	7	402	1.681177616
G32519	324797.9898	7352585.804	0	741.376067	5444.999931	3654.991091	185.1015714	1	6	391	0.938851953
G32519	331416.956	7349726.923	0	312.8612546	2847.34844	2290.071427	2595.893829	0	7	380	2.710373878
G32519	333036.7597	7354398.584	0	774.3052072	3488.673416	5912.511266	677.7637712	4	7	408	1.182412386
G32519	328270.4148	7354621.252	0	659.2501442	3028.211641	5723.228388	1448.94459	4	6	415	0.787455559
G32519	329196.0769	7355175.571	0	345.9209034	3041.050062	5511.329618	2010.501182	4	7	414	2.210742474
G32519	326617.0535	7350143.468	0	1782.793848	4222.352063	2090.508824	891.3779955	1	7	387	0.714748144
G32519	332468.0015	7353216.907	0	1218.875788	2405.842507	4809.46794	443.8549909	2.666666746	7	402	1.89535296
G32519	330214.5406	7352818.143	0	2364.166294	500.6209194	4364.315534	158.1432645	3	7	396	2.185257912
G32519	325741.3379	7356057.445	0	828.6154706	5847.139134	4717.841218	793.3188435	5	7	402	2.009174824
G32519	332264.3199	7352166.08	0	386.7950295	2033.602391	3838.213479	454.0860357	3	7	381	1.014801264
G32519	326806.5048	7352262.374	0	2750.270303	3430.346226	3679.320106	250.5132986	0	7	399	1.89293313
G32519	324917.3651	7352845.964	0	917.4961124	5345.173409	3941.169026	95.10766798	4.333333492	7	391	1.711560726
G32519	327945.7933	7352581.329	0	2610.568301	2305.69324	3699.86988	405.2156617	4	7	389	1.581804872
G32519	328207.7695	7353965.817	0	1266.265668	2613.549678	5068.505654	847.3463186	4	7	406	1.619084358
G32519	324104.7375	7349566.723	0	28.25626587	6720.625847	942.0850886	2369.524919	6	6	366	1.182412386
G32519	327519.3727	7354794.93	0	541.8906706	3676.604455	5631.499678	782.6917509	4	7	424	0.609780967
G32519	333181.3839	7353470.128	0	1130.940634	3162.329578	4977.868118	505.3249684	5	5	406	2.911668301
G32519	332300.7117	7351351.692	0	137.5973132	2279.28357	3055.780955	1254.518269	0	7	371	1.832069874
G32519	327018.6718	7354810.146	0	903.072838	4069.959103	5638.773148	290.8872234	1	7	420	1.845038772
G32519	324439.0002	7350459.59	0	393.5746216	6087.982549	1697.170581	2184.374801	4	7	381	1.676711082
G32519	325913.665	7356908.096	0	70.5353962	6305.158482	3868.427116	609.5475563	5	7	400	2.085267067
G32519	330494.2149	7349602.629	0	709.6996293	2727.582401	2084.19812	2154.884472	5	7	407	2.988735914
G32519	324956.4835	7350630.837	0	938.6557394	5542.926903	2203.592315	1954.755434	3	7	391	1.788736343
G32519	324296.393	7348653.859	0	73.11082905	6979.22735	1269.869876	3071.746791	0	5	379	1.15888834
G32519	333878.1761	7353952.048	0	347.6795335	3991.571908	5477.22096	62.39209268	0	6	405	0.253810614
G32519	331001.9666	7351202.88	0	1409.50466	1352.621081	3550.027729	1334.057877	0	7	378	2.14523077
G32519	326468.1826	7350996.442	0	2488.453937	3993.241497	2782.884354	653.4245636	2	7	386	1.611026049
G32519	331460.7996	7353996.329	0	988.5513708	2077.484959	5828.230517	1375.884718	3	7	420	2.389535427
G32519	330717.4293	7351549.886	0	1733.211584	906.3043762	3590.939041	1088.61529	0	7	383	2.214124441
G32519	327181.56	7352166.954	0	3105.941575	3058.571947	3453.658347	544.5684719	4	7	388	1.87686348
G32519	325176.1427	7354688.528	0	922.4142461	5587.98766	5455.657101	1106.431396	5	7	417	1.620309591
G32519	325948.6592	7353987.436	0	1869.931307	4601.27573	5434.896178	477.4361759	1	7	410	1.720195532
G32519	324860.3474	7354521.336	0	658.1909741	5810.045588	5098.423207	941.8943011	5	7	411	1.783935905
G32519	329203.2664	7354049.186	0	1458.604026	2016.028487	5230.37358	887.3149528	3	6	412	0.761391997
G32519	326249.9107	7351815.377	0	2283.268776	4018.050057	3563.363015	446.3977395	6	7	393	1.347733021
G32519	326024.038	7353620.789	0	2091.401268	4409.223639	5162.691471	106.1934073	4	7	407	1.125687003
G32519	326576.4293	7355272.676	0	881.7144945	4703.7749	5239.739977	47.78144858	5	7	420	2.085267067
G32519	326230.886	7348465.376	0	446.555814	5557.594194	2110.069755	1895.520746	4.666666508	6	393	1.702962875
G32519	328453.8401	7352817.011	0	2440.551854	1851.089362	3922.102492	151.4587213	0	7	402	1.014801264
G32519	327363.4019	7351991.24	0	3242.898944	2891.520376	3230.724343	629.6886516	0	6	382	1.298687696
G32519	326998.0711	7352611.093	0	2729.640302	3251.565411	3933.365903	546.0924591	5	7	388	2.009174824
G32519	326916.219	7349367.071	0	951.5500542	4442.024573	1457.41463	1016.805587	1	7	396	1.671239257
G32519	329340.7215	7354954.475	0	587.5211754	2784.464562	5766.350734	1802.561004	3	6	424	1.146988392
G32519	326552.5404	7351686.939	0	2610.371155	3737.520526	3289.037992	232.0484002	6	7	388	0.85166955
G32519	325003.0628	7351825.079	0	1133.65694	5256.49976	3103.504076	784.9690255	5	7	392	2.348484278
G32519	328329.7073	7350001.821	0	1362.163926	3000.026717	1104.250844	313.5082004	6	7	373	2.094875574
G32519	327790.9008	7355085.811	0	143.9725237	3693.405272	5347.394126	1104.63184	3	7	424	1.713749886
G32519	331553.9869	7352437.611	0	1112.449998	1323.00494	4347.649514	92.06022228	5	7	387	0.820634305
G32519	327618.4876	7351083.867	0	2404.490659	2894.226948	2288.413121	379.2104079	3	7	381	1.667685866
G32519	328542.8518	7349516.828	0	924.9239984	3273.327087	666.1289338	498.6352214	3	7	376	1.623388052
G32519	328515.2091	7350465.773	0	1850.440655	2528.486488	1582.927849	737.8798891	5	7	384	1.898499489
G32519	325312.6434	7355396.467	0	893.5261776	5806.921667	5466.475516	1285.468386	3	7	409	1.127444983
G32519	324272.9916	7349076.114	0	140.6741124	6787.640695	1093.811866	2785.129548	4	7	369	1.671239257
G32519	327287.5545	7350657.224	0	2047.80576	3384.356152	2027.750542	46.86370284	1	7	379	2.106516838
G32519	332483.511	7353707.556	0	1421.189824	2642.039517	5289.173733	899.3884576	2	7	411	1.018389463
G32519	331658.1063	7351845.723	0	835.2389571	1498.097015	3770.367842	690.5739469	1	7	386	1.233132243
G32519	331624.7752	7353125.332	0	1538.400602	1606.041837	4953.855959	587.3512008	2	7	400	1.561062217
G32519	326161.1443	7348942.438	0	903.1720015	5291.703396	2135.428933	1810.190271	3	7	401	2.460557699
G32519	325420.4772	7348330.049	0	447.2598611	6252.748734	2420.465922	2694.652258	0	7	404	2.467300415
G32519	327522.3902	7352975.206	0	2246.175771	2792.448589	4149.890599	355.4100939	4	7	394	0.734643102
G32519	327030.8609	7355229.718	0	602.3461278	4330.540652	5219.848318	396.5364878	5	7	421	0.938851953
G32519	328191.5119	7350186.725	0	1521.610782	2953.624723	1292.881998	312.5516986	4	7	375	2.777477264
G32519	325426.2207	7355046.296	0	1115.820653	5530.047253	5773.840649	1218.122763	4	7	413	1.518659949
G32519	325149.1838	7355435.289	0	732.3244705	5966.343985	5432.575356	1444.958941	4	7	408	0.89416784
G32519	329018.3301	7351885.933	0	3324.92573	1292.430383	3073.899156	1237.259116	2	7	398	1.958246946
G32519	329774.2147	7349138.028	0	475.8468447	3213.38442	1240.791342	1349.95304	1	7	391	2.293058395
G32519	331828.7717	7352326.208	0	820.7434016	1592.3929	4135.567003	227.1671214	5	5	383	0.698376715
G32519	324317.0024	7354916.087	0	38.81694332	6464.466394	4855.394998	1444.866736	0	7	415	0.322428823
G32519	331947.8865	7350599.912	0	353.0098708	2425.079551	2550.16	1956.422586	2	7	367	1.939270496
G32519	325513.2081	7350129.632	0	1392.264412	5205.52573	2456.488286	1873.7102	4	7	389	2.229514837
G32519	324215.2955	7348916.783	0	52.23288406	6915.343413	1082.665486	2838.075137	1	6	371	1.670617342
G32519	328700.5712	7350952.94	0	2361.687807	2054.788926	2094.285344	1216.759892	2.333333254	7	395	3.569301844
G32519	331288.3152	7353029.345	0	1685.790016	1269.857462	4996.231929	474.4506352	5	7	398	1.604226589
G32519	331563.7379	7351871.413	0	932.5519337	1400.452024	3837.209471	657.0959985	5	7	387	1.391464472
G32519	332673.4411	7352926.921	0	866.9568801	2511.962217	4487.855273	100.8455243	5	6	391	1.337804079
G32519	330013.572	7353295.481	0	2005.347392	1002.55764	4720.888817	299.5783191	4	7	406	2.185257912
G32519	327315.6798	7349144.398	0	587.6669193	4313.044803	1010.900683	639.9187843	1	7	379	2.015842915
G32519	329212.2968	7352767.514	0	2711.977967	1118.413979	3976.418371	368.9477981	1.666666627	7	412	0.569478393
G32519	329272.1894	7352892.394	0	2611.290184	1122.33236	4111.843872	233.3229392	0	7	412	0.557642579
G32519	326369.267	7351064.822	0	2416.193958	4065.116591	2899.56873	696.4610278	2	6	391	1.16971302
G32519	333080.3626	7353776.165	0	1164.54499	3195.99261	5288.602926	735.2403281	4	6	415	3.110821009
G32519	327156.3725	7354182.115	0	1247.001717	3600.20748	5405.554492	437.1417185	1	7	414	1.893650055
G32519	331361.4487	7350063.997	0	596.9961053	2519.179038	2556.534514	2450.755933	0	7	376	1.681177616
G32519	328364.7652	7353313.313	0	1937.316336	2119.826544	4415.765406	322.2289878	6	6	402	1.230846286
G32519	331450.4942	7349826.205	0	371.0521806	2771.834867	2331.430042	2573.138968	0	7	381	1.236927032
G32519	325666.8007	7355459.209	0	1169.97937	5545.126716	5302.287679	927.2123807	4	7	402	1.497481465
G32519	331292.286	7354630.674	0	381.8808485	2542.313168	6468.359503	1875.000012	3.333333254	7	424	0.714748144
G32519	325396.8693	7356090.265	0	570.045978	6136.044113	4772.068726	1133.278267	3	7	393	1.458796859
G32519	325198.445	7352946.082	0	1215.619101	5076.955599	4158.931135	323.2711638	4	6	392	0.393746376
G32519	327732.6784	7353269.057	0	1928.558889	2678.270116	4407.140401	4.81953371	5	7	401	1.149862528
G32519	331084.8653	7350371.083	0	1004.824707	2123.765755	2967.48883	2151.072445	0	6	378	2.094300747
G32519	324450.1283	7349724.08	0	360.9096434	6341.085119	1319.059591	2594.844029	5	7	370	0.881649792
G32519	331058.7548	7353526.77	0	1506.910462	1461.982107	5390.45003	773.0764716	3	7	408	1.268853903
G32519	331117.5702	7352427.869	0	1499.979344	887.9932504	4518.852148	124.0080222	1	7	398	0.44611913
G32519	328872.118	7349544.71	0	1028.022039	3090.696277	865.9740225	795.047051	1	7	376	3.144506931
G32519	333957.6244	7353934.322	0	273.6979483	4057.093425	5467.24327	13.38496064	2	7	404	0.507611275
G32519	333423.0623	7354582.704	0	506.2972482	3909.437628	5815.74739	257.798011	3.333333254	6	398	2.139712334
G32519	325279.3607	7351237.145	0	1488.07616	5073.508238	2842.052391	1306.701579	3	7	398	1.611026049
G32519	328192.4546	7354251.808	0	987.2892331	2813.774191	5354.730105	1085.058414	6	7	411	1.236927032
G32519	325539.5742	7354502.978	0	1312.563755	5180.183354	5692.863457	999.1993399	2	7	417	0.938851953
G32519	332500.0773	7354113.143	0	1041.895926	2889.078482	5686.569147	1276.375815	4	6	417	1.268853903
G32519	330800.6527	7349410.902	0	420.2415621	2961.350623	2212.275482	2239.549432	0	7	398	2.511861324
G32519	324746.6928	7351787.761	0	933.9064067	5515.255001	2930.303875	910.8607941	4	7	388	1.323818088
G32519	325566.3444	7353255.901	0	1668.535368	4763.305269	4610.615503	164.7515208	5	6	400	1.236673594
G32519	329284.7572	7355455.397	0	84.14889102	3278.548623	5274.392906	2295.213266	5	7	406	1.014801264
G32519	330514.4884	7351523.228	0	1931.554724	842.0189563	3436.944401	1206.886235	1	7	388	2.785058975
G32519	326472.9109	7353863.09	0	1941.422347	4068.311015	5289.175306	239.3365575	2	7	405	1.256534338
G32519	329434.1893	7350232.407	0	1619.915035	2234.556148	1753.75137	1428.736485	2	7	374	1.483012676
G32519	328257.1105	7352065.998	0	3146.895353	1995.267474	3168.156775	850.1546614	5	7	401	0.761391997
G32519	325126.8703	7353343.954	0	1291.77178	5211.513835	4480.788942	229.3776148	5	7	400	0.938740611
G32519	326834.8313	7350722.592	0	2230.599506	3757.126263	2337.558988	438.0141597	4	7	385	2.060792208
G32519	333395.8434	7352421.76	0	116.0402148	3161.146738	3925.133647	365.6747436	1	7	386	1.149862528
G32519	325884.6005	7356845.475	0	137.2206294	6279.823987	3937.463163	638.3994999	4	7	400	2.338451862
G32519	330077.0672	7349553.991	0	797.518484	2768.597123	1746.41644	1818.330602	2	7	390	2.229514837
G32519	326254.5884	7350694.866	0	2197.385298	4299.928679	2719.605834	1004.952593	4	7	390	1.16971302
G32519	335447.4107	7354645.996	0	163.9189432	5707.380978	4376.545704	1523.531893	2	7	390	1.050618172
G32519	326072.3864	7353874.158	0	2029.636083	4445.293714	5402.172147	332.5819956	6	7	411	0.979482412
G32519	330238.372	7351775.06	0	2235.605636	542.9438971	3471.221455	1155.362308	0	7	399	2.185257912
G32519	326337.0899	7348807.598	0	703.0815446	5246.669843	1961.111106	1672.882145	3	7	394	2.094875574
G32519	330474.0103	7354859.465	0	412.7355642	2552.548121	6301.32569	1899.500774	6	7	429	0.35738799
G32519	330320.8574	7354275.909	0	997.9887121	1959.730116	5746.357337	1300.539353	5	7	420	1.127444983
G32519	331909.5524	7353543.357	0	1423.675841	2073.870216	5259.372484	962.9553885	7	5	408	1.845038772
G32519	326451.1655	7355818.311	0	663.7120601	5155.596437	4730.854667	107.7673321	7	6	417	1.146988392
G32519	331983.3152	7354526.658	0	485.5857311	2816.004891	6191.916281	1697.308747	5	7	420	1.529660344
G32519	325197.4816	7352032.491	0	1216.971855	5047.000432	3385.458384	534.2918831	4	6	391	1.125687003
G32519	325296.4828	7354550.97	0	1064.861105	5421.156526	5496.701705	986.6678973	4	7	414	1.289511085
G32519	326371.7818	7352404.103	0	2308.307331	3865.577287	3999.404552	93.44107388	1	7	403	1.725677133
G32519	332317.068	7350755.623	0	29.22122678	2601.961036	2500.820767	1684.290146	0	6	363	1.325835824
G32519	331291.0256	7353146.038	0	1766.469801	1340.851153	5101.21923	571.2399488	5	7	404	1.670617342
G32519	333592.6056	7353222.878	0	707.687814	3476.049402	4730.590367	52.75738009	3	7	406	1.181090355
G32519	335805.3387	7355126.926	0	493.6644082	6237.23867	3777.407323	1482.028648	3	7	383	1.69402945
G32519	330687.1202	7354084.945	0	1013.750594	1823.525176	5711.433518	1168.70113	6	7	412	1.695323706
G32519	333859.1608	7354756.957	0	211.5719321	4367.253727	5368.883328	164.9909259	5	7	395	0.770780146
G32519	325863.4168	7352480.594	0	1798.791683	4376.004955	4149.02302	0.290637558	5	7	407	1.502178431
G32519	326702.4059	7356459.113	0	68.80511261	5444.073381	4051.047373	142.6785262	2	6	409	2.526758194
G32519	325824.3194	7356139.551	0	824.9781412	5837.011532	4610.718446	703.9776618	4	7	402	0.669161797
G32519	326624.4788	7354284.332	0	1547.275317	4112.47345	5639.685788	103.0678124	3	7	410	1.091001034
G32519	328207.8214	7349628.035	0	973.3471929	3369.13109	735.2739057	147.5460919	3	7	366	2.494052649
G32519	331077.0444	7349273.955	0	147.7148729	3157.989117	2240.460886	2279.874672	2	7	386	3.73141861
G32519	327547.212	7351081.694	0	2411.395313	2959.76067	2308.466236	309.3643763	2	7	381	1.22428596
G32519	326005.9424	7349862.625	0	1793.322748	4891.384053	2484.999723	1553.978072	4	7	397	1.125687003
G32519	324736.5706	7355706.286	0	239.6353683	6459.768278	5197.825697	1822.072338	2.666666746	7	405	1.576153159
G32519	327552.7687	7350545.967	0	1881.604238	3215.894426	1807.785184	57.48856466	0	7	372	1.014801264
G32519	333633.3146	7353185.188	0	654.7489114	3505.858437	4694.869426	14.11924111	0	7	404	1.043688059
G32519	328594.8835	7350890.032	0	2282.037107	2175.699734	2014.232282	1095.591134	3	7	397	0.729516685
G32519	327610.632	7349684.184	0	1026.868303	3719.092226	1042.996147	385.1418975	0	7	381	2.712211847
G32519	331923.0711	7350071.379	0	163.1532044	2809.299543	2152.101828	2131.307899	0	7	367	1.95839262
G32519	330215.328	7349689.931	0	881.8918381	2628.153022	1940.2665	2004.713551	4	7	391	2.289637804
G32519	326268.7712	7356068.588	0	651.3282554	5459.761008	4534.405265	272.6280194	1	7	414	2.341521502
G32519	328900.3712	7350037.979	0	1520.905208	2642.625715	1290.153222	861.1494748	1.666666627	7	380	2.746935368
G32519	326041.4099	7351928.735	0	2051.427186	4213.011881	3777.372848	463.5661007	4	7	399	1.893650055
G32519	327226.537	7349718.463	0	1153.25611	3977.0423	1347.968054	701.6152858	2	7	391	0.663006663
G32519	325107.3356	7351943.274	0	1170.383897	5142.734825	3260.314246	643.4512378	2	6	392	2.22732091
G32519	327564.4441	7351272.598	0	2598.305129	2869.183503	2484.686738	396.3911629	5.333333492	7	382	1.472417593
G32519	332531.468	7353969.427	0	1188.137665	2827.463037	5539.718047	1129.879489	0	6	414	1.338141084
G32519	324770.6467	7349817.158	0	673.5681574	6010.712789	1652.531391	2678.694825	2	7	377	2.104395151
G32519	324902.2656	7351667.059	0	1129.5332	5373.705801	2916.3363	966.4426724	0	7	395	1.115179539
G32519	330383.2775	7354237.061	0	1002.009483	1924.673576	5732.448162	1270.540076	4	7	417	1.456774712
G32519	329203.0409	7349261.326	0	766.0452872	3226.621357	909.3745262	920.2283504	5	6	371	2.791208744
G32519	333128.091	7352517.04	0	294.170244	2898.533014	4028.927424	418.0771864	1	7	386	1.337804079
G32519	333911.7681	7354847.849	0	109.2320112	4461.890739	5270.000162	189.2199244	5	7	395	1.604226589
G32519	331415.7638	7349464.026	0	104.3380994	3088.052102	2115.351441	2579.84256	0	7	374	3.401888847
G32519	327367.4496	7353720.042	0	1560.913382	3193.21121	4910.572241	300.3635399	4	7	407	1.449607134
G32519	327596.7519	7350486.178	0	1815.211669	3212.99165	1735.268384	60.77396353	0	6	372	1.126151085
G32519	332339.2032	7353828.648	0	1260.512922	2589.176965	5434.561587	1062.506112	1	7	417	1.671239257
G32519	325761.9329	7349311.996	0	1390.036231	5390.446698	2560.104537	2080.85304	2	7	393	2.261110067
G32519	325795.6566	7352315.725	0	1738.532566	4440.743996	3979.442633	168.408025	0	6	405	1.611735821
G32519	324968.4606	7352088.723	0	983.7369358	5272.926472	3303.093576	545.7473006	1	7	388	1.711560726
G32519	330204.0863	7353390.286	0	1835.343489	1072.7732	4880.601096	407.2638549	0	7	404	1.640932083
G32519	332915.6978	7353802.565	0	1321.552803	3063.098222	5327.086018	884.7768561	5	7	412	1.604226589
G32519	332076.6929	7350168.125	0	103.6786989	2829.954379	2125.680173	1968.091764	6	5	358	1.128366828
G32519	332136.8543	7352863.836	0	1057.083938	1977.286865	4543.424945	247.9624898	0	7	394	1.324528337
G32519	329848.6433	7353466.934	0	1934.373873	1212.602393	4825.429188	459.5528673	6	7	414	0.916269183
G32519	325988.6103	7350888.352	0	1999.288125	4481.920492	3047.251851	1111.693141	4	7	396	1.681177616
G32519	326378.1929	7351125.413	0	2443.797379	4038.319655	2939.289382	655.6591808	3	7	390	1.16971302
G32519	326852.1026	7354754.869	0	1064.160543	4170.347744	5710.960813	116.4800042	1	7	420	1.079962373
G32519	332405.0977	7353200.157	0	1232.852877	2341.249921	4805.525693	451.0206949	3	7	402	1.670617342
G32519	326988.2383	7352214.495	0	2935.378639	3249.810449	3564.987338	392.3463795	2	5	394	1.429273963
G32519	325746.5914	7348554.221	0	657.4264503	5858.70399	2572.605244	2312.260352	1	6	402	2.903494358
G32519	332615.5244	7356868.576	0	18.2536114	5134.975367	4845.399876	1186.629881	1	7	392	0.410338223
G32519	335569.5783	7355115.096	0	299.1747134	6022.170639	3925.182902	1287.78478	6	7	391	1.799390078
G32519	330806.407	7351482.301	0	1636.842115	1011.583114	3602.744776	1116.155897	0	7	380	2.538800716
G32519	328362.3005	7355333.333	0	9.161227869	3550.279416	5161.985032	1719.249923	4	7	425	0.761391997
G32519	326617.178	7352941.602	0	2584.246327	3672.553329	4378.228029	146.3662198	3	6	396	1.786384106
G32519	325104.8661	7347942.527	0	7.208110587	6743.693961	2336.237966	2714.442533	2	6	405	2.163298607
G32519	332034.0851	7354847.801	0	197.2290931	3103.475958	6494.282954	1650.098214	4	7	413	2.202963829
G32519	326669.9874	7354572.782	0	1321.275139	4219.400731	5903.093327	84.30925644	5	7	416	1.725677133
G32519	327400.8813	7350679.361	0	2043.688541	3274.951227	1993.588788	51.33118186	1	6	376	1.003685713
G32519	330236.2586	7352781.578	0	2392.113512	463.5779299	4341.164991	191.4154193	0	7	393	2.185257912
G32519	331994.0513	7350513.52	0	288.3113335	2519.025127	2452.825522	2045.926647	2	7	364	1.091001034
G32519	327431.5396	7350706.811	0	2063.504511	3234.682833	2004.741732	92.4767872	0	6	374	0.734643102
G32519	325981.9344	7352496.275	0	1917.401976	4258.199057	4237.851542	48.4101879	3.666666746	7	408	0.454987526
G32519	324804.8324	7355365.583	0	453.469024	6228.137057	5515.301471	1787.385198	4	7	407	1.449607134
G32519	324527.9109	7351765.443	0	758.4967547	5735.169329	2801.417589	1022.7399	3	7	382	1.623388052
G32519	328591.6003	7348864.375	0	307.3772686	3825.295968	192.0694023	193.1307645	5	6	360	0.821438551
G32519	330382.7614	7353016.766	0	2124.441091	713.9295227	4617.10594	61.50950947	3	7	393	1.146988392
G32519	330165.4172	7350512.346	0	1676.816379	1807.048585	2467.585985	2211.084275	5.666666508	7	399	2.710517406
G32519	326164.8901	7351611.367	0	2271.688475	4132.375058	3450.221468	613.0358316	0	7	398	1.115179539
G32519	325090.3313	7351921.318	0	1164.222088	5161.335042	3232.560485	669.0014157	5	6	396	2.22732091
G32519	325061.9673	7354960.197	0	768.6664421	5809.988045	5496.010576	1372.197	3	7	415	0.85166955
G32519	324876.4559	7349860.373	0	775.8485925	5896.518623	1766.578252	2564.432035	5	7	377	1.667685866
G32519	328723.279	7350595.889	0	2015.875693	2292.422559	1750.720478	976.9910584	1	7	390	1.15888834
G32519	325832.7697	7348207.606	0	300.2628955	6023.893801	2558.283387	2366.665852	2	6	407	0.820634305
G32519	326431.0856	7355874.944	0	655.4077562	5208.864478	4680.34713	119.9235506	5	7	417	1.146988392
G32519	333832.5488	7354053.244	0	388.9012059	3992.913653	5574.213049	91.91361102	2	7	405	0.761391997
G32519	328924.3741	7349223.792	0	711.0330962	3360.882907	680.7275536	678.2837221	0	6	366	0.729516685
G32519	327399.8094	7352824.942	0	2416.352165	2881.533737	4027.852302	546.6039822	3	7	396	1.560061455
G32519	332775.736	7352943.617	0	834.8597054	2615.267412	4489.202091	81.57774283	6	5	391	1.072052717
G32519	333833.0732	7353145.295	0	457.183872	3690.592742	4669.737056	164.2394979	5	7	399	2.094875574
G32519	328890.5614	7355429.34	0	46.02862172	3389.943779	5181.162053	2254.936404	3.666666746	7	421	2.231937885
G32519	326312.5464	7351755.424	0	2360.917221	3963.977627	3478.35331	416.8244681	4	7	392	1.389439464
G32519	327447.8986	7353738.369	0	1518.364046	3129.407104	4914.046377	331.7157306	4.666666508	7	406	0.938851953
G32519	324175.1854	7353558.232	0	394.175271	6186.80023	4061.910639	212.5510515	0	6	398	1.230846286
G32519	329842.2505	7349493.809	0	804.7455253	2851.5628	1534.178212	1583.426381	0	7	384	2.693976402
G32519	325662.9031	7354035.288	0	1590.268209	4885.278983	5338.636595	609.7164352	1	7	406	1.003685713
G32519	329778.7012	7352664.923	0	2673.30976	574.3205635	4048.106424	343.9974954	4	6	405	1.230846286
G32519	333657.6982	7354594.168	0	426.3811433	4109.284672	5627.81032	26.94322293	2	7	397	0.881649792
G32519	332480.9016	7357367.203	0	72.13034324	5525.5987	4577.86801	1360.532957	5	7	382	1.782437682
G32519	325637.7074	7350618.226	0	1581.861466	4902.775225	2770.738666	1552.76612	4	7	397	1.458845854
G32519	326674.3282	7351869.379	0	2679.522299	3590.211112	3385.084092	42.01276249	4	7	392	1.332291603
G32519	329296.4657	7352441.716	0	3047.921396	948.0411796	3682.126204	659.1751523	0	7	409	0.892184198
G32519	324559.45	7353615.556	0	777.6640672	5823.350662	4440.50015	134.8368333	3	7	400	1.015142798
G32519	330321.558	7352820.366	0	2330.107588	509.5328252	4414.379539	141.3886844	5	7	390	2.437743902
G32519	324825.8619	7349429.546	0	753.1333696	6133.27736	1629.33375	2790.512658	2	6	377	1.57461369
G32519	327817.7454	7352008.101	0	3183.971781	2438.427276	3146.594602	985.3926908	6	7	392	2.094875574
G32519	326233.6608	7353051.604	0	2243.486585	4069.40976	4637.39774	237.5093607	5	7	406	1.325835824
G32519	332044.2171	7354057.102	0	950.1517392	2508.521405	5720.997789	1380.488267	3	7	429	1.529660344
G32519	331151.561	7349415.46	0	219.1183452	3043.39554	2279.527526	2439.459962	3	7	381	2.64328146
G32519	330014.0975	7354901.655	0	596.2207882	2593.201368	6060.918685	1899.83488	5	7	424	2.400362492
G32519	328515.1273	7355082.993	0	294.1944098	3256.987221	5434.982302	1811.461531	5	7	429	1.037846923
G32519	324440.2547	7353366.315	0	660.9696276	5890.18385	4244.539991	63.06114613	6	7	392	1.476468086
G32519	332825.7958	7352224.649	0	173.0584613	2591.077964	3770.461611	610.6243315	0	6	386	0.714748144
G32519	328643.261	7351205.585	0	2601.24427	1943.079719	2333.470674	1327.772806	1	7	393	2.893950939
G32519	325303.4674	7353864.742	0	1334.758746	5169.742321	5027.346588	319.1307817	4	7	406	1.426431298
G32519	330553.4919	7354201.717	0	952.332639	1910.218676	5764.053552	1258.670123	4	7	415	1.312652469
G32519	330477.1077	7350451.298	0	1453.865502	1882.157404	2652.714653	2197.10731	0	7	397	0.334592313
G32519	326962.9449	7350233.057	0	1727.495523	3881.04305	1886.66265	573.4843067	5	6	382	1.050618172
G32519	327673.6439	7352282.049	0	2917.182047	2563.008258	3440.741857	794.1150702	3	6	389	1.483012676
G32519	329843.7032	7352242.352	0	2690.209104	399.9166934	3684.994364	761.6694786	3	7	402	1.16971302
G32519	330719.1006	7349891.467	0	858.0481924	2474.077941	2445.236128	2520.504738	0	7	396	1.695323706
G32519	325050.7982	7353838.323	0	1116.173659	5403.873529	4902.593536	250.4434573	2	7	411	1.773303986
G32519	326093.3855	7349596.543	0	1516.574291	4956.904176	2310.812622	1644.066874	3	6	402	1.091001034
G32519	332430.9119	7351777.039	0	61.6879079	2260.203678	3417.721	873.5245534	0	7	372	1.581804872
G32519	327195.7796	7355361.451	0	393.4552889	4302.08854	5075.459127	577.8894481	4	7	417	1.07299149
G32519	335828.4889	7355040.129	0	558.9157974	6219.440974	3836.431857	1545.785816	8	7	383	1.640932083
G32519	331706.3405	7350606.617	0	589.6879895	2256.004879	2699.362138	1929.381533	3	7	365	0.507611275
G32519	328007.1092	7353615.812	0	1579.893893	2579.545111	4726.574428	445.1582955	6	7	398	2.511861324
G32519	329685.0833	7349341.825	0	695.1181246	3026.807812	1315.564541	1372.659611	2	7	379	2.804885864
G32519	329957.6388	7351327.861	0	2456.988952	1028.63182	2943.552109	1667.952225	4	7	398	2.311225414
G32519	330360.9747	7350885.962	0	1874.586612	1437.446494	2866.238924	1840.67687	0	7	405	0.938740611
G32519	328975.3967	7350037.798	0	1526.63683	2605.656945	1326.793568	933.1746187	0	7	377	2.394632101
G32519	326528.4212	7356392.746	0	238.1817781	5509.325262	4154.200016	26.8566413	1	7	411	1.366384506
G32519	324332.276	7348574.411	0	45.49121265	6990.932588	1342.024255	3151.98831	3	7	380	1.030729532
G32519	330080.9656	7351067.087	0	2185.09559	1260.532924	2808.965344	1823.575734	0	6	396	2.75583601
G32519	327123.0981	7348595.487	0	161.6359951	4852.808982	1211.414914	1058.271686	1	7	379	2.434076309
G32519	327492.6963	7349359.06	0	736.923	4035.249156	926.2715297	440.3036999	5	7	375	2.727919579
G32519	325737.081	7351019.371	0	1802.412376	4682.980832	3064.524917	1259.777539	6	7	405	0.393746376
G32519	325572.2703	7356450.34	0	425.7411944	6231.399551	4415.582158	975.6152994	0	7	391	1.426431298
G32519	325012.611	7353478.39	0	1232.56595	5351.119209	4555.942516	108.9841235	1	7	403	1.449607134
G32519	330670.5695	7350681.486	0	1522.238141	1693.127924	2951.356835	1917.897697	4	7	388	2.596042395
G32519	326700.0292	7351777.44	0	2726.690456	3577.446446	3292.140398	59.72533924	7	5	390	1.774165511
G32519	326519.1201	7349315.069	0	1072.319165	4778.677848	1825.261824	1413.8799	3	7	392	2.582274437
G32519	326512.7559	7352036.368	0	2487.480612	3734.279261	3609.59889	112.8304791	5	7	396	2.645940065
G32519	328189.5647	7350051.938	0	1388.363897	3053.616467	1158.765597	217.2351163	2	5	368	1.711560726
G32519	324419.9382	7349962.535	0	312.9682277	6275.304226	1387.676237	2432.094765	0	6	375	1.22428596
G32519	324288.9163	7354583.006	0	113.0605593	6364.182165	4641.773653	1137.960387	1	7	410	0.924911618
G32519	327000.9464	7350847.622	0	2299.62142	3553.895434	2340.547831	257.1043427	0	7	379	1.677396178
G32519	328824.5722	7349684.27	0	1159.635329	2988.27591	947.2920993	741.0329871	2	7	381	2.187604666
G32519	329002.2507	7351602.397	0	3053.621185	1426.608841	2794.987396	1484.083788	2	7	391	1.581804872
G32519	326948.5292	7351127.236	0	2583.326343	3496.857696	2604.82464	190.2116997	3	7	385	1.533125639
G32519	336597.8623	7354725.95	0	66.69139203	6801.942939	3763.343599	1783.973255	1	7	389	1.473056078
G32519	332067.5396	7351904.217	0	441.0582627	1877.308921	3655.186998	672.1550755	3	7	378	0.780675948
G32519	330273.5409	7352550.367	0	2337.235377	235.3166821	4153.241371	415.4091864	5	7	395	2.915704966
G32519	325476.9292	7349896.14	0	1371.964605	5340.221878	2352.442147	1998.688014	2	7	386	0.820634305
G32519	328690.4486	7353505.944	0	1849.534119	1949.660446	4624.705351	380.1084129	6	7	407	1.043688059
G32519	328146.0568	7349814.066	0	1146.571141	3261.781873	928.1943094	74.40604539	0	5	365	1.93998456
G32519	327474.3264	7349436.895	0	816.8956534	3991.217631	982.6762393	465.0745234	2	7	381	3.012220144
G32519	326754.3962	7350841.085	0	2369.762498	3782.278107	2480.353303	503.5241356	3	7	382	1.529660344
G32519	329719.5234	7350069.167	0	1392.722901	2307.468249	1839.146602	1664.029328	0	7	386	1.96798861
G32519	325664.8065	7354355.918	0	1471.251975	5005.255067	5625.941314	904.1271206	4	7	414	1.456774712
G32519	328554.6254	7350755.453	0	2142.647861	2295.630236	1875.27559	977.6969398	4	7	394	1.713749886
G32519	330125.3773	7350556.219	0	1731.218737	1765.27603	2468.498903	2188.280675	2	7	399	2.727919579
G32519	328768.28	7355275.676	0	177.8631388	3302.003219	5299.433931	2099.266308	4	7	423	1.42321229
G32519	327194.4539	7350633.808	0	2046.093291	3477.059117	2055.82072	137.2641471	1	7	382	1.89535296
G32519	326765.5719	7351220.529	0	2724.109252	3640.20471	2781.423705	281.1300035	3	7	386	0.881649792
G32519	325668.6087	7354457.655	0	1448.437906	5044.089856	5719.223473	1000.88877	0	7	416	1.469044685
G32519	327252.3398	7354128.678	0	1238.681955	3490.439812	5333.723206	543.6427454	1	7	417	1.932926297
G32519	325938.6523	7353482.701	0	2071.411601	4452.770325	5000.38742	9.574213686	3	7	408	1.128366828
G32519	330730.4831	7352788.003	0	2002.718775	681.9246067	4588.861626	35.0853432	4	6	394	1.561062217
G32519	327886.203	7350198.323	0	1503.695098	3164.878322	1363.32471	107.569348	0	7	369	1.672505379
G32519	331785.8527	7353031.906	0	1371.639957	1706.008703	4810.594957	479.0969329	3	7	393	1.3647331
G32519	325412.1172	7350538.075	0	1342.842197	5142.162855	2534.487836	1786.2539	0	7	391	1.323818088
G32519	327627.5218	7349827.973	0	1163.093322	3606.449667	1145.3	329.5111873	4.666666508	7	383	2.526758194
G32519	329410.7887	7350327.089	0	1717.446479	2155.309452	1812.337173	1439.028315	1	7	376	2.049091339
G32519	326012.8111	7351465.768	0	2193.000929	4308.712361	3436.055914	813.8951926	4.333333492	7	397	1.667685866
G32519	329576.6533	7353678.441	0	1859.251606	1511.973917	4948.901248	606.4463334	4	7	417	0.334592313
G32519	330521.016	7349124.321	0	248.0938903	3206.336074	1824.231125	1841.65844	0	7	400	1.005208373
G32519	331991.1311	7352299.115	0	674.6197035	1754.832729	4051.611805	271.3547419	3	7	386	1.497481465
G32519	333674.34	7354693.103	0	326.9244051	4178.581581	5551.417033	2.672036916	2	7	396	1.126151085
G32519	332413.5462	7351196.448	0	7.136730909	2449.049899	2870.951376	1430.179903	2	6	367	1.256534338
G32519	332820.6111	7352418.674	0	347.8367105	2586.171354	3963.150346	427.0959904	2	7	386	1.458796859
G32519	327735.0064	7354607.333	0	603.8846008	3390.872079	5736.758229	981.1109572	4	7	419	2.645940065
G32519	325316.2319	7349475.781	0	1242.826615	5682.100194	2121.846502	2343.601408	7	7	379	2.015842915
G32519	324003.7365	7352126.71	0	122.9436834	6235.598248	2940.417655	844.2801991	3	7	393	1.286359191
G32519	325774.045	7353047.083	0	1796.547897	4521.523479	4546.829249	377.3268337	5	6	406	1.576153159
G32519	330082.702	7353248.03	0	2015.878657	942.6445966	4702.547788	256.2427572	0	7	404	2.334460735
G32519	326938.2223	7349329.801	0	908.589988	4450.540126	1424.867604	994.7776999	5	7	393	1.671239257
G32519	332165.7309	7350857.393	0	199.821477	2419.85361	2659.302752	1723.466679	0	7	367	1.750056863
G32519	329141.0832	7348588.266	0	90.4184965	3887.240396	402.958068	593.67054	0	7	363	2.014812231
G32519	330768.1223	7351854.769	0	1719.058308	705.2030719	3853.937543	792.4211683	6	6	378	0.489776969
G32519	331549.5285	7351648.112	0	918.6493633	1474.128851	3649.514463	878.4314456	0.666666687	6	383	1.725677133
G32519	324318.6902	7349733.325	0	229.1482163	6457.541065	1198.759666	2473.88073	1	6	371	1.370724797
G32519	332302.8902	7354102.715	0	989.1146167	2730.492391	5710.504521	1332.482192	6	6	424	1.393731475
G32519	326017.6803	7349021.854	0	1039.129683	5353.706316	2281.791613	1937.321746	4	7	404	0.609780967
G32519	329250.2107	7352431.756	0	3043.292555	992.7285117	3660.213141	680.9081681	1	7	407	0.892184198
G32519	325919.7797	7355198.674	0	1427.256855	5189.556242	5467.710229	708.3866817	4	7	407	1.711560726
G32519	325903.7074	7349033.93	0	1086.313779	5436.666616	2396.258965	2048.391691	2	7	403	1.458845854
G32519	330393.3247	7350164.692	0	1270.053075	2159.018835	2395.271772	2343.941543	0	7	395	0.966738164
G32519	331480.2046	7351341.238	0	951.0655394	1581.491116	3426.205958	1178.44739	6	7	376	2.058214903
G32519	326501.8423	7354151.634	0	1727.128619	4160.424671	5551.506235	199.9678198	6	7	409	1.182412386
G32519	329093.7491	7354163.268	0	1328.293619	2170.406648	5325.261974	996.1791978	1	7	412	0.454987526
G32519	328527.7182	7351758.283	0	3127.154167	1798.020077	2869.563546	1185.690897	0	7	391	0.806027412
G32519	329481.0972	7350859.131	0	2216.862745	1642.796891	2291.267041	1739.782797	2	7	384	2.361336231
G32519	325897.2543	7348335.016	0	408.7887998	5890.020827	2464.054219	2252.902606	1.666666627	7	406	2.015842915
G32519	332671.8143	7353313.711	0	1211.383728	2631.099414	4870.315103	464.9041702	3	7	401	2.230697155
G32519	326080.3986	7356407.418	0	535.1025982	5830.582255	4269.666802	469.6115533	4	7	398	1.347733021
G32519	328377.1442	7355239.68	0	102.8780548	3463.097432	5256.805188	1710.705693	4	7	426	0.820634305
G32519	324927.4035	7353353.982	0	1109.811598	5409.131416	4408.010875	224.3945524	1	7	404	1.226750135
G32519	325148.0407	7353207.303	0	1261.464376	5165.48739	4367.179798	352.2319497	5	7	395	1.667685866
G32519	327063.8098	7348675.022	0	258.2480537	4830.798735	1252.32799	1061.73755	4	7	381	1.014801264
G32519	325245.2213	7353610.103	0	1394.455051	5155.714811	4771.975955	59.41293153	1	7	403	1.22428596
G32519	328331.3005	7349476.84	0	844.705183	3420.759044	579.8274084	327.9506441	4	6	369	2.237262249
G32519	328349.4352	7354551.483	0	749.8024554	2923.881443	5653.653159	1423.339979	6	6	412	1.502178431
G32519	332943.4483	7352834.94	0	661.350752	2755.963898	4361.224996	73.17016046	5	7	390	1.560061455
G32519	327200.6626	7349779.289	0	1219.195008	3957.367218	1405.893838	675.8384713	0.666666687	7	391	1.458845854
G32519	325233.0106	7348748.303	0	822.6963034	6146.270781	2104.144172	2758.409952	3	7	386	2.229514837
G32519	331845.9774	7350007.589	0	183.4769023	2815.801162	2160.282741	2215.521101	0	7	368	2.85109663
G32519	325163.0715	7352087.199	0	1165.585213	5078.575711	3409.896233	490.0972052	5	6	391	0.938740611
G32519	330995.8975	7354187.417	0	860.2694307	2017.80982	5938.510853	1356.517802	4	7	417	1.338141084
G32519	326131.6977	7354931.554	0	1434.74783	4866.132626	5667.98064	541.8225154	3	7	416	1.58673346
G32519	326844.3841	7355277.556	0	694.9404624	4501.637972	5193.24283	218.3325111	2	7	420	1.332291603
G32519	325760.7729	7352293.51	0	1706.049772	4475.694076	3939.876033	188.4497608	5	6	404	2.159058809
G32519	325186.2483	7350303.708	0	1073.485121	5437.040089	2224.799689	2102.823825	5	7	388	1.854938626
G32519	333454.3536	7353911.378	0	772.6401043	3590.832817	5415.130304	487.4272402	3	7	415	1.484068871
G32519	327562.1389	7351970.316	0	3237.494797	2696.767826	3158.693285	795.1354392	6	7	383	1.619084358
G32519	324843.6588	7353377.638	0	1040.533449	5495.861278	4397.844086	179.7253988	0	7	404	0.835486233
G32519	325720.9324	7355125.494	0	1382.448121	5317.092396	5598.481497	915.360315	0	7	411	1.274563074
G32519	325238.2823	7349459.907	0	1163.277177	5757.592792	2042.860903	2417.983118	5	7	379	1.21942389
G32519	326171.7539	7350153.17	0	1976.721429	4605.196907	2467.417089	1262.45117	0	7	393	1.458796859
G32519	336200.5409	7354829.96	0	436.7099058	6471.547104	3830.264215	1865.851876	0	7	386	2.036135674
G32519	327986.3442	7348972.378	0	290.0538924	4031.865393	318.5536031	223.0285385	1	7	370	1.458845854
G32519	330867.7928	7351418.175	0	1568.280077	1099.245849	3600.612699	1155.796519	0	7	379	2.538800716
G32519	326827.5717	7350877.229	0	2378.780263	3700.801489	2464.475133	428.047429	4	7	382	0.410338223
G32519	329939.0472	7350202.777	0	1456.278067	2136.021482	2090.574542	1907.087788	0	6	384	2.119911432
G32519	326221.4659	7350458.405	0	2120.080682	4424.679496	2595.913817	1097.585522	0	7	393	0.761391997
G32519	325874.4847	7355752.325	0	1142.745232	5551.656962	4955.891284	687.1901785	4	7	399	1.369886041
G32519	324269.4666	7352134.013	0	346.2750474	5969.76933	3030.544982	711.5853196	6	7	390	1.576153159
G32519	328282.8899	7355143.759	0	165.4657012	3435.275126	5337.21649	1596.804279	3	7	426	0.780675948
G32519	330667.3596	7355076.411	0	129.5206725	2791.8735	6206.231862	2140.72333	5	7	425	0.761391997
G32519	328408.884	7351577.386	0	2929.0654	1971.883351	2681.676913	1288.052786	0	6	393	0.322428823
G32519	329723.5325	7348921.27	0	277.6918022	3435.230522	1055.540097	1141.160344	3	7	390	2.430310726
G32519	326633.6779	7352435.338	0	2569.38862	3604.632363	3908.436225	146.2997154	0	7	402	2.183590651
G32519	325603.6156	7354668.973	0	1347.96363	5195.167463	5823.874694	1118.130118	2	7	419	0.253810614
G32519	327998.2861	7349187.404	0	504.0861181	3848.348295	415.2206477	16.83758926	0	7	368	1.697142124
G32519	333662.391	7354366.377	0	585.6966778	3991.649088	5774.501339	128.9392839	2	7	402	1.909851432
G32519	328042.9285	7353832.816	0	1367.165613	2665.705179	4941.225421	647.807881	3	7	404	2.394632101
G32519	325582.0787	7353547.343	0	1721.107368	4813.937075	4870.781862	126.1172019	2	6	400	0.698376715
G32519	333784.0226	7353833.094	0	464.8650871	3857.607397	5350.994215	168.1665541	1	7	409	2.903494358
G32519	327076.3739	7353677.128	0	1718.387874	3439.911745	4932.245895	254.3842103	3	7	413	1.548535466
G32519	326566.3969	7356025.096	0	466.0942036	5216.463009	4503.832375	14.5275429	2	7	419	0.793518841
G32519	325994.8552	7353368.35	0	2108.472745	4369.661159	4936.661936	117.3521003	5.333333492	6	408	1.325835824
G32519	329654.2063	7353755.773	0	1774.057691	1551.174258	5043.965443	701.9216845	5	7	416	0.462485939
G32519	327611.9459	7354625.82	0	629.6415394	3494.823725	5768.455123	858.5734214	5	7	421	2.512691498
G32519	333793.0634	7353962.136	0	430.1908407	3918.295102	5480.351635	144.9408107	1	6	407	2.006755829
G32519	329900.1357	7351678.436	0	2559.985131	722.5756238	3209.869571	1321.330772	5	7	401	2.341521502
G32519	327279.0749	7352593.532	0	2668.366052	2970.132934	3832.847678	807.6133935	7	6	392	1.233132243
G32519	330379.7443	7350263.599	0	1358.289992	2059.395706	2453.171217	2350.105625	2	6	393	1.720195532
G32519	326660.2218	7349949.32	0	1587.588686	4289.486695	1944.541379	988.3244752	0	6	391	1.332291603
G32519	329374.3875	7355202.52	0	348.2022551	3010.567956	5542.684475	2052.876998	5	7	416	2.181211472
G32519	330208.2196	7353068.57	0	2130.562693	751.099172	4587.933035	89.09813456	3	7	398	1.999307394
G32519	324567.3076	7351288.974	0	899.5851223	5761.727377	2414.421707	1438.689394	2	6	385	1.116392493
G32519	325287.2145	7351693.064	0	1445.262058	4988.484959	3175.884109	853.9274565	4	7	403	1.57461369
G32519	330409.5556	7350943.954	0	1890.029731	1384.91382	2941.468482	1767.53706	2.333333254	7	406	0.938740611
G32519	333235.1198	7353176.061	0	883.9718173	3119.068739	4681.990712	222.473846	2	7	403	1.256534338
G32519	335815.5327	7354559.379	0	233.3594319	6012.528708	4252.170212	1637.103185	0	7	386	1.370724797
G32519	329815.4771	7351024.782	0	2274.455925	1359.995794	2613.680287	1978.81145	4	7	387	1.472417593
G32519	330997.31	7354261.151	0	786.9900854	2086.820645	6004.913364	1426.281544	5	7	419	1.469044685
G32519	331654.1831	7353635.518	0	1323.874853	1935.448644	5424.114753	1093.280911	4	7	409	1.518659949
G32519	327120.3237	7352374.029	0	2920.20671	3116.579931	3669.426615	581.4599645	5	6	389	0.889961243
G32519	324092.6075	7353598.95	0	311.0761347	6275.907889	4001.269662	265.6487842	4.333333492	6	399	1.07299149
G32519	324603.1095	7352623.551	0	557.8820375	5641.571031	3608.945368	161.4471859	6	6	390	1.391464472
G32519	326503.4068	7356135	0	439.3574799	5338.981528	4410.608218	29.28551748	4	7	418	1.57461369
G32519	330059.0337	7349077.747	0	348.7031534	3245.103655	1413.566248	1473.311168	6	7	391	2.449760199
G32519	328878.8851	7354525.997	0	935.5581787	2591.92964	5658.008394	1358.560204	0	6	417	0.393746376
G32519	326475.6408	7356453.04	0	232.2677224	5589.441956	4108.80101	84.12845212	5	7	411	1.779493332
G32519	331051.8392	7354339.415	0	702.23459	2179.692191	6099.355871	1518.482545	7	7	423	1.312652469
G32519	328050.5018	7352933.383	0	2263.66967	2270.869354	4042.769396	42.00034085	2	6	394	2.015842915
G32519	331632.4516	7356860.868	0	147.1440406	4752.536933	5441.578835	2167.804132	3	7	392	0.761391997
G32519	326398.3662	7355950.313	0	644.6438896	5284.335166	4614.94234	153.0730894	2	7	417	0.663006663
G32519	326862.6133	7350379.236	0	1900.79325	3891.174727	2061.246998	554.0666709	1	7	385	1.518659949
G32519	326291.1902	7351104.796	0	2354.735957	4127.534988	2981.493447	740.6467736	1	7	393	0.569478393
G32519	326609.3004	7352493.61	0	2544.725569	3631.348292	3971.543989	139.9593389	4	7	402	2.183590651
G32519	325969.5404	7354763.023	0	1668.618462	4917.746006	5872.277452	740.3154843	3.333333254	7	419	0.56377703
G32519	331866.1075	7354174.742	0	792.3237739	2470.513718	5879.032116	1556.348337	3.333333254	6	427	1.16971302
G32519	326204.4367	7356412.709	0	451.3205221	5746.596632	4224.3774	349.7149782	2	6	401	1.44891274
G32519	331804.5524	7350066.879	0	252.8680454	2743.473509	2231.398608	2249.458845	0	7	367	2.116095781
G32519	324921.0386	7353630.132	0	1113.60988	5474.92065	4661.025116	49.1759227	3	7	406	0.393746376
G32519	329039.2068	7351146.203	0	2602.112957	1675.22546	2367.75005	1592.857429	1	6	382	1.819376588
G32519	325727.363	7354899.402	0	1435.635187	5195.675955	5811.023225	942.3722902	2	7	414	1.529660344
G32519	327824.5891	7349605.525	0	913.161704	3629.649341	850.1828619	158.0802058	2	7	371	1.680866957
G32519	326127.0503	7356866.379	0	74.95365747	6129.804951	3823.512896	395.9496999	4	7	410	1.07299149
G32519	328313.7638	7352492.116	0	2732.394019	1930.504188	3594.078041	429.4046849	6	7	400	1.138844371
G32519	325435.2843	7355358.293	0	1018.958708	5682.78898	5480.83046	1166.946619	6.666666508	6	405	1.469044685
G32519	327340.562	7354165.36	0	1163.265324	3434.911687	5353.251499	620.599708	5	7	416	1.115771413
G32519	332664.2235	7355118.976	0	83.8509035	3706.722583	6134.05195	1083.578112	4	6	400	1.014801264
G32519	331579.4821	7354171.024	0	799.7644269	2288.573413	5956.215535	1586.255704	6	7	427	2.235714674
G32519	336296.2688	7354956.87	0	339.7954923	6609.511629	3673.784803	1990.891576	1	7	384	1.711560726
G32519	332162.0718	7350437.324	0	107.3183167	2691.682473	2296.509408	1874.630911	0	7	361	1.347733021
G32519	330220.9055	7352726.374	0	2443.889699	408.6682884	4284.933262	248.1943762	0.333333343	7	396	2.416807175
G32519	332663.1658	7354096.243	0	1103.78822	3008.544494	5646.57955	1133.16268	4.666666508	7	414	0.904057384
G32519	324407.8458	7348896.305	0	236.7790917	6758.701287	1271.036418	3001.482257	8	7	372	0.35738799
G32519	329664.2168	7351009.589	0	2308.613533	1428.052223	2515.98373	1975.276934	4	7	392	3.074011803
G32519	331944.0172	7356810.986	0	292.2681003	4806.545739	5350.331942	1854.629842	6	7	386	1.578903317
G32519	332858.1672	7353515.048	0	1320.168533	2882.115106	5046.51323	609.2825996	4	6	399	2.009798288
G32519	333091.9231	7352937.362	0	698.7738912	2921.920793	4450.720051	2.890470773	6	6	396	1.560061455
G32519	324531.158	7350576.625	0	517.9753188	5965.079509	1844.601548	2118.234184	3	7	381	1.918278933
G32519	331559.9225	7349950.479	0	371.1097898	2712.354427	2333.006011	2484.081126	1	7	376	1.690894723
G32519	324742.2626	7351229.696	0	1031.018885	5600.888492	2470.883182	1431.899598	2	7	385	1.22428596
G32519	326798.3972	7352481.217	0	2733.771817	3441.874912	3883.556686	317.2396362	0	7	395	2.006755829
G32519	328496.4175	7350857.031	0	2233.17571	2271.996663	1969.163783	1000.534378	1	7	396	1.16971302
G32519	326620.0225	7349465.741	0	1161.092479	4605.818849	1769.608775	1313.520845	3	7	401	1.739138246
G32519	324128.0711	7354071.734	0	222.8863414	6355.097593	4239.989768	662.6251506	3.333333254	6	404	0.89416784
G32519	326375.5566	7348341.977	0	270.8746534	5542.099968	1999.446663	1823.735083	4	7	396	2.036135674
G32519	324611.8873	7349188.722	0	495.2574828	6436.421663	1414.227541	2999.636651	5	7	377	1.050618172
G32519	329168.4365	7352970.859	0	2504.946286	1251.707395	4165.149136	180.9363304	5	5	408	1.030729532
G32519	328981.3853	7353587.968	0	1860.192191	1785.463613	4739.687335	420.2957856	6	7	408	0.916269183
G32519	324625.5172	7355635.848	0	178.1170342	6518.444771	5282.719903	1940.032238	2	7	407	1.037846923
G32519	331819.0198	7356757.241	0	242.8534999	4712.913056	5477.849961	1978.740866	4	7	388	1.44891274
G32519	326125.3334	7349254.788	0	1197.65616	5126.805646	2199.891262	1808.603653	0	7	400	0.966738164
G32519	330618.0687	7351792.806	0	1860.698105	649.2300491	3710.917901	923.1796116	1	7	382	1.707985401
G32519	325780.4673	7356268.151	0	700.9319429	5954.748192	4508.156567	748.0839464	5	7	399	1.96798861
G32519	329048.7106	7349158.845	0	654.0469694	3375.035401	726.7548509	735.315415	2	7	369	2.674823999
G32519	325777.9897	7352831.027	0	1749.53741	4487.83014	4372.700474	347.0105182	0	7	412	2.183925152
G32519	329482.5684	7348977.847	0	408.450601	3424.162176	918.6334623	1041.831933	3	7	377	2.42170763
G32519	325488.6061	7353772.061	0	1541.682035	4965.464835	5024.809073	297.9283796	5	7	404	1.560061455
G32519	326128.5216	7350100.59	0	1949.544548	4668.144402	2478.805654	1325.456557	0	7	393	1.779493332
G32519	331809.7629	7356864.206	0	295.4926982	4810.765207	5411.691281	1990.862334	4	7	391	0.904057384
G32519	331135.4346	7354802.738	0	231.9417625	2642.382227	6551.848647	1982.468084	1	7	424	0.35738799
G32519	326815.4464	7351968.808	0	2797.381795	3438.729197	3409.06652	128.5569189	5	6	395	1.004896402
G32519	327875.9636	7351520.413	0	2825.812353	2491.546595	2655.776463	792.1877952	0	7	394	0.916269183
G32519	328521.2993	7355024.529	0	351.7538979	3204.195393	5493.591524	1806.80685	6	7	426	1.713749886
G32519	333626.5523	7354702.925	0	331.5806176	4144.996941	5582.034033	51.23037781	2	6	393	1.126151085
G32519	329177.0616	7349163.522	0	666.798954	3327.601047	823.4241204	843.0763455	5	7	370	1.560061455
G32519	330072.4196	7350504.172	0	1698.921931	1821.225729	2394.263904	2120.651364	4.666666508	7	397	2.727919579
G32519	333112.1835	7353728.137	0	1143.650789	3202.907739	5238.874597	681.9320005	4	7	412	3.110821009
G32519	324817.1886	7349550.797	0	739.9027927	6084.838714	1635.022199	2743.135032	4	7	373	1.286359191
G32519	329150.3207	7348810.078	0	312.3727801	3672.203959	561.7094598	675.5492654	3	7	371	1.898499489
G32519	325946.3705	7349498.958	0	1496.495514	5133.356753	2425.353637	1818.943782	1	5	399	1.116392493
G32519	325112.5073	7349392.743	0	1026.597956	5900.119051	1912.999646	2560.257294	0	7	382	1.22428596
G32519	328344.7734	7351203.963	0	2550.181249	2195.297334	2306.395083	1086.192535	2	5	390	1.138844371
G32519	326670.4955	7349923.331	0	1559.659911	4295.359724	1921.917679	999.2904128	0	7	391	1.695323706
G32519	325293.5212	7349471.941	0	1219.806949	5703.692158	2098.894563	2364.834286	7	7	379	1.21942389
G32519	329750.8875	7354953.839	0	572.5285695	2680.180911	5909.15619	1882.737041	6	7	421	2.119911432
G32519	330122.4995	7352343.64	0	2433.174323	116.7507734	3899.687706	640.7546318	2	5	398	1.125687003
G32519	325276.3706	7356223.523	0	390.402906	6313.081802	4640.308085	1250.634362	4	7	392	1.115771413
G32519	330011.6445	7354613.363	0	850.9514885	2306.340772	5967.201598	1615.101486	5	7	427	0.454987526
G32519	330894.1471	7350011.947	0	853.700714	2398.022015	2655.44037	2528.140593	0	7	395	3.70599699
G32519	324431.6408	7350274.37	0	328.1004233	6153.994958	1570.396229	2266.890968	5.666666508	7	378	1.127444983
G32519	332034.2356	7356570.78	0	36.2855398	4617.180234	5457.100977	1761.058268	5	7	390	1.569114685
G32519	329201.9723	7348691.793	0	197.5755138	3770.864484	518.25181	686.3796476	3	7	366	1.44891274
G32519	330917.0945	7349390.948	0	336.0724007	3005.158643	2300.771651	2304.048998	0	7	396	2.819319725
G32519	331241.1308	7350585.958	0	1017.107142	2002.361977	2997.111598	1928.289102	2	7	374	1.018389463
G32519	324625.3457	7350414.894	0	556.2697979	5925.009824	1809.507782	2244.490209	3	6	383	0.85166955
G32519	324243.4579	7348866.979	0	69.8487425	6915.554756	1127.149379	2891.576148	5.333333492	7	373	1.670617342
G32519	326425.5185	7348620.143	0	495.9171861	5310.081311	1891.129718	1654.105069	6	7	388	1.21942389
G32519	332890.4618	7355024.751	0	160.8594349	3790.850252	5990.441376	839.7954039	5	5	396	1.091001034
G32519	326776.7085	7350302.322	0	1864.51173	4004.050911	2068.932199	668.4778946	3	7	382	0.347930253
G32519	332992.1445	7352244.961	0	114.7869746	2756.712245	3769.379558	648.9706749	0	7	388	1.079962373
G32519	330142.9684	7354931.689	0	508.7090602	2615.358762	6087.918792	1940.549208	3	7	426	2.058214903
G32519	324099.3115	7354360.927	0	33.39561423	6468.184263	4362.08386	863.5356214	4	7	408	0.966738164
G32519	331765.7636	7354525.338	0	432.2369386	2685.385603	6243.658081	1914.62771	1	6	422	1.466466904
G32519	328338.012	7351225.146	0	2569.950957	2190.481131	2327.441872	1095.062782	3	6	390	1.64253962
G32519	332110.6518	7350855.429	0	252.9918612	2377.379742	2683.377073	1719.568345	4.333333492	7	368	1.623388052
G32519	332751.968	7354345.283	0	848.7944005	3230.783029	5883.344589	966.171295	4	7	408	1.370724797
G32519	330340.7773	7352595.251	0	2286.946634	296.2481067	4224.892651	360.7240257	3	6	390	1.533125639
G32519	330483.801	7349991.965	0	1076.993666	2339.154493	2342.772564	2390.289829	0	7	397	1.581804872
G32519	326333.8134	7355211.131	0	1093.765685	4858.023166	5348.889506	296.5264276	1	7	414	1.569114685
G32519	328123.102	7349329.591	0	664.9906627	3660.138914	464.9013341	146.7226076	3	5	365	1.079962373
G32519	327260.8484	7350260.491	0	1667.44259	3617.630311	1711.120082	338.7539669	0	7	379	2.058214903
G32519	324689.3163	7350294.361	0	581.8859352	5904.680397	1790.461617	2344.470053	2	7	380	1.091001034
G32519	328247.0257	7353341.637	0	1883.990381	2237.284799	4443.826812	405.3295523	5	7	398	1.458796859
G32519	326032.8279	7353830.467	0	2011.912229	4467.390311	5344.149554	302.3690431	6	7	410	1.072052717
G32519	325207.3165	7354913.415	0	919.3996191	5659.31603	5595.317435	1333.357344	5	6	415	0.695834816
G32519	328707.9453	7354809.048	0	613.9088362	2922.583326	5741.248978	1654.436918	5	6	423	1.037846923
G32519	326036.7833	7354288.596	0	1847.173191	4638.96846	5739.806048	678.1167456	5	7	415	1.476468086
G32519	325737.0324	7350200.356	0	1615.913582	4972.798705	2691.053937	1639.243002	7	5	399	0.904057384
G32519	329577.4636	7352698.255	0	2738.7028	760.7829142	4010.384117	344.9411258	5	7	410	0.966738164
G32519	327723.5042	7349977.748	0	1293.734001	3433.864278	1222.113104	159.2063368	2	7	379	2.159058809
G32519	324049.3936	7353394.034	0	270.5236664	6279.880461	3885.063599	65.91389728	0	7	401	1.548535466
G32519	326246.9892	7354128.883	0	1932.43353	4381.175257	5617.845911	452.695181	5	7	414	1.115771413
G32519	330677.0391	7350863.571	0	1630.974297	1519.713028	3080.864718	1742.197381	2	7	391	4.284463882
G32519	325359.5581	7349916.074	0	1253.431178	5436.251939	2244.540373	2096.56435	0	6	384	1.17849803
G32519	331002.509	7349774.945	0	598.0106935	2655.94678	2586.548008	2632.13921	0	7	399	2.691970825
G32519	324292.3654	7351673.715	0	604.7898661	5978.850318	2614.275179	1146.815182	1	5	379	0.609780967
G32519	325607.3601	7351052.729	0	1693.094711	4798.845865	2977.64559	1360.418058	4	7	403	0.644837201
G32519	327072.7627	7349932.95	0	1408.072898	3961.95199	1602.353877	666.6393303	0	7	391	1.633961201
G32519	329774.0472	7352887.226	0	2478.454916	733.3407386	4254.123457	124.6954255	2.666666746	6	407	0.695834816
G32519	326989.8464	7352801.059	0	2553.713311	3282.294366	4115.770404	518.3995231	5	7	394	2.144959211
G32519	330303.1059	7350608.118	0	1682.763492	1711.182282	2633.489241	2117.489874	3	7	403	1.182412386
G32519	326789.0731	7351193.508	0	2691.221459	3626.092369	2745.933624	278.3688481	0	6	386	0.881649792
G32519	327667.8749	7353852.453	0	1356.946968	2991.96722	4994.044592	504.4432584	3	7	407	0.483636856
G32519	326354.1012	7351654.957	0	2432.607818	3938.511106	3372.20573	424.1056001	1	7	393	1.522515178
G32519	332706.0063	7352367.157	0	354.6412828	2470.095503	3930.488677	434.4097948	1	7	384	1.211394906
G32519	324435.7032	7354950.1	0	151.0495763	6369.932063	4971.279356	1444.112819	5	7	415	0.223062947
G32519	331709.9049	7352984.293	0	1374.096614	1617.146411	4791.830225	439.6980783	0	7	395	1.3647331
G32519	324396.9279	7351125.703	0	683.8669525	5959.950174	2183.944006	1658.832112	4	6	381	1.58673346
G32519	329421.8305	7355216.52	0	342.0690348	3010.804361	5545.567086	2073.40826	3.333333254	7	416	2.086683989
G32519	326526.2041	7352120.178	0	2487.315297	3715.465954	3676.204953	63.62753746	3	7	400	2.116095781
G32519	327669.4553	7351543.751	0	2857.558777	2681.168979	2718.872447	636.6734783	2	7	388	1.323818088
G32519	331592.6081	7353235.308	0	1647.31606	1637.300894	5068.083562	699.6285708	1	7	401	1.268853903
G32519	330729.8259	7352194.212	0	1808.536731	508.7166091	4097.247672	528.852279	4	7	383	2.293058395
G32519	332547.5877	7352841.627	0	848.9101233	2369.762516	4425.895718	65.2251063	1	7	392	1.807664871
G32519	328521.6214	7355211.696	0	173.6106383	3363.620034	5309.718299	1844.563915	4	7	428	0.8629722
G32519	328703.442	7353973.569	0	1408.17315	2256.295058	5091.806425	833.1158444	3	7	414	1.22428596
G32519	327284.993	7350577.609	0	1970.84169	3426.333959	1960.40198	102.8342213	3	7	380	1.958246946
G32519	324076.5808	7353577.523	0	295.3287702	6287.270507	3978.155494	238.8913173	2	6	401	1.725553036
G32519	325564.6901	7349508.825	0	1488.449726	5451.269116	2372.231926	2116.825717	1	6	387	0.889961243
G32519	331861.206	7353531.271	0	1430.717609	2027.811651	5261.619136	967.6311459	6	5	408	1.773303986
G32519	331378.5762	7354556.46	0	444.1011266	2513.019813	6384.913672	1840.534219	4.333333492	7	424	0.44611913
G32519	326994.6787	7350877.081	0	2329.696048	3547.535157	2368.579686	261.3420457	5	7	379	1.211394906
G32519	333091.9717	7352845.138	0	610.7407527	2903.818952	4358.704083	88.28531747	3	7	393	1.633961201
G32519	329340.1859	7350438.36	0	1842.452335	2082.365587	1860.792231	1414.220571	3	6	374	1.779493332
G32519	333554.4014	7353126.523	0	700.8788173	3415.090463	4632.812188	97.78396667	2	7	402	1.466466904
G32519	324332.0485	7355025.99	0	37.15722531	6495.73532	4933.416532	1545.913408	1	7	413	0.616637528
G32519	327508.5212	7354706.592	0	616.1264561	3625.837239	5719.852546	762.3724924	5	7	423	1.424166322
G32519	329816.9512	7351553.62	0	2627.769423	871.9024726	3060.201974	1450.788827	4	7	399	2.738207817
G32519	329157.3118	7350124.641	0	1590.03562	2444.433137	1498.703748	1132.205851	0	7	375	1.64253962
G32519	332317.0925	7353281.544	0	1345.544637	2292.967175	4903.712937	558.7526712	6	7	404	1.466466904
G32519	331174.6312	7353012.744	0	1758.934714	1167.453315	5021.585309	395.3432228	5	7	400	1.286359191
G32519	324100.9532	7352968.157	0	199.4950045	6169.798276	3778.928989	95.25970617	4.333333492	7	399	0.85166955
G32519	327688.6638	7352813.784	0	2385.911573	2595.527193	3962.539782	361.8464883	4	6	390	1.620309591
G32519	329316.4588	7349918.65	0	1344.876284	2569.663424	1443.144843	1241.692829	3	7	376	2.050849915
G32519	328881.2134	7348930.79	0	415.8942105	3648.249119	448.4817089	469.8548126	4	7	367	1.211394906
G32519	331289.8941	7349623.168	0	307.0264828	2893.435614	2315.324251	2688.838421	0.666666687	7	382	3.39613986
G32519	329975.4034	7354730.483	0	765.7192524	2426.560104	6069.343249	1724.351795	3	7	427	0.223062947
G32519	332385.8149	7351802.281	0	110.3301089	2210.418655	3454.792993	836.7627276	2	5	373	0.881649792
G32519	332493.5343	7353530.785	0	1486.056234	2562.323586	5113.340929	729.8348411	3	7	410	1.44891274
G32519	330541.7371	7353082.943	0	2021.480081	823.6311364	4749.304924	163.3061215	4	7	394	1.21942389
G32519	326938.9399	7349614.008	0	1168.775848	4264.366055	1534.427743	977.8011753	3	7	391	1.86768961
G32519	332878.6055	7354395.493	0	789.2373237	3361.134629	5920.983064	830.5931457	5	7	409	1.243619561
G32519	331904.3133	7356895.131	0	384.259842	4871.556859	5321.27605	1898.197613	4	7	389	1.680866957
G32519	329620.7874	7355163.896	0	377.6147908	2911.717777	5665.690869	2058.138737	3	6	415	1.484068871
G32519	325075.4957	7350550.256	0	1026.130895	5455.259247	2253.724304	2014.887984	0	6	386	1.449607134
G32519	325998.2027	7349239.84	0	1242.140259	5238.070534	2323.18498	1936.179996	3	7	401	0.663006663
G32519	324665.835	7351394.254	0	1010.978752	5646.636233	2557.061604	1302.91697	4	7	388	2.512003183
G32519	324327.046	7353942.681	0	457.8935027	6128.625556	4357.365341	519.1868554	5	7	402	0.787455559
G32519	332075.8311	7351399.159	0	366.5217846	2056.155491	3186.150902	1175.216063	5	7	376	0.881649792
G32519	325585.6593	7350419.228	0	1485.705926	5023.417735	2634.424564	1707.365713	1	7	395	1.072052717
G32519	325962.9189	7353751.601	0	1981.280655	4507.532981	5240.254437	250.348364	2	7	408	1.125687003
G32519	325813.4432	7348827.098	0	906.7248323	5634.620333	2483.683852	2174.539441	5	7	403	1.338141084
G32519	325219.1816	7353038.357	0	1265.852102	5068.667953	4249.912769	412.8024689	2	5	392	0.889961243
G32519	329269.0487	7349120.821	0	629.9763759	3340.31801	861.1418334	901.5978335	0.333333343	7	376	0.916269183
G32519	331280.2115	7352005.598	0	1234.325303	1089.558486	4094.363666	508.4577604	3	7	392	1.518659949
G32519	325189.4803	7350664.847	0	1170.469759	5310.773449	2412.380569	1885.901178	3	7	389	1.667685866
G32519	331628.812	7354066.9	0	896.5350378	2235.500617	5842.044	1521.561807	4	6	423	1.95154202
G32519	325423.6858	7353108.351	0	1481.84665	4877.178766	4411.033796	339.4350806	3	5	398	1.619084358
G32519	325234.4185	7353629.735	0	1375.30199	5171.118745	4785.125842	74.2026237	3	7	404	1.22428596
G32519	331935.6378	7353235.365	0	1479.520587	1931.053601	4956.874291	663.4995963	4	7	401	1.670617342
G32519	329309.9204	7348747.916	0	260.3863528	3688.341939	635.3237988	796.8145996	3	7	369	2.159058809
G32519	328828.6068	7351125.044	0	2555.316078	1845.271222	2289.740822	1426.418062	0.666666687	7	384	2.60615468
G32519	325695.3352	7354440.442	0	1478.415422	5012.58709	5715.308148	989.2992676	4	7	415	1.859874368
G32519	333293.0617	7352311.415	0	41.32757598	3056.668803	3816.0142	472.7458094	5	7	381	0.787455559
G32519	329631.5552	7355318.351	0	222.8948412	3060.709309	5526.624594	2211.797011	4	6	411	1.424166322
G32519	326493.016	7356220.596	0	385.669331	5407.696566	4329.827335	33.98922574	1	7	414	1.914877892
G32519	328602.9897	7348994.238	0	435.7570969	3703.433658	289.3680935	290.9633675	5	5	361	1.458796859
G32519	324997.0847	7348236.622	0	275.7261306	6641.390473	2085.372233	3026.385888	1	7	396	1.680866957
G32519	330199.7573	7349052.111	0	282.8124845	3266.094082	1512.992877	1552.272363	5	7	396	2.801774025
G32519	325966.4786	7352429.863	0	1902.436225	4271.386493	4177.709518	19.42708534	3	6	408	0.454987526
G32519	329395.9579	7351839.869	0	3079.757876	966.929081	3140.664699	1222.066218	3	5	396	1.800260305
G32519	325985.0598	7349095.668	0	1119.704469	5334.539842	2319.483796	1960.026587	3.333333254	7	402	0.322428823
G32519	334019.5343	7354383.803	0	231.4300712	4310.41135	5502.611624	194.0332783	4	7	402	0.393746376
G32519	325177.7937	7352564.779	0	1116.614026	5064.622158	3818.090679	27.57644399	4	6	395	2.050849915
G32519	330434.703	7352329.015	0	2124.693993	198.6086667	4042.879587	576.5750319	0	7	387	1.776116729
G32519	326187.058	7355459.758	0	1063.721981	5125.213419	5142.890922	408.8561393	4	7	406	1.366384506
G32519	325191.7467	7356179.535	0	365.0042006	6352.950566	4687.175458	1335.74221	5	6	393	0.698376715
G32519	326319.9258	7355115.172	0	1172.032004	4812.789311	5445.541826	323.3792807	5	6	417	1.182412386
G32519	326096.6261	7349702.39	0	1609.376809	4896.850563	2341.933581	1573.194358	4	7	398	1.243619561
G32519	326377.2226	7351020.165	0	2409.640078	4071.563084	2861.009902	714.9412851	2	6	389	1.502178431
G32519	326616.9846	7355521	0	675.2368799	4833.153661	4988.176495	24.75568454	4.666666508	7	417	0.609780967
G32519	331920.363	7356831.449	0	318.6485961	4817.359622	5353.260444	1878.920932	5	7	386	1.578903317
G32519	331853.0155	7350085.601	0	226.7327942	2756.274597	2210.649116	2199.100394	1	7	363	2.116095781
G32519	326237.4762	7349737.248	0	1576.389001	4759.377486	2223.102372	1442.921946	2	6	397	1.424166322
G32519	326298.6639	7352335.85	0	2238.495409	3937.776572	3975.93442	8.100454032	5	7	399	1.030729532
G32519	324611.7991	7355781.391	0	94.04200616	6605.392858	5140.839972	1941.363526	4	7	409	1.16971302
G32519	325060.5133	7348851.258	0	768.0348105	6229.614918	1911.520248	2909.361702	4	7	383	1.472417593
G32519	328531.388	7354336.204	0	1010.333014	2642.0095	5443.209808	1224.945884	5	7	414	1.776116729
G32519	330718.9528	7354839.553	0	312.3314971	2567.31145	6416.481983	1914.164998	5	7	425	0.410338223
G32519	327533.2712	7354102.781	0	1145.120185	3239.189477	5260.306623	705.8869948	4	7	413	1.958246946
G32519	332903.6479	7352686.928	0	548.0958546	2692.641668	4218.420641	203.3698958	4	7	391	1.115179539
G32519	325462.6796	7348953.673	0	1067.664802	5840.128617	2286.843236	2496.317041	0	7	395	1.560061455
G32519	325319.0298	7351482.196	0	1581.70949	4987.895181	3042.07421	1058.534954	0	7	405	0.793518841
G32519	327166.0954	7350736.47	0	2152.510844	3453.694963	2157.918358	112.9736004	0	7	379	1.903590798
G32519	329901.8752	7352208.896	0	2627.316139	351.867136	3679.669524	791.6734247	5	5	400	1.338141084
G32519	328695.1774	7352811.205	0	2512.58598	1618.214596	3933.419613	277.0771335	5	7	401	1.17849803
G32519	328680.7317	7350992.024	0	2396.8456	2044.092715	2128.973448	1227.51812	4	7	395	1.697142124
G32519	331091.5974	7353006.525	0	1818.791518	1097.920227	4969.310358	342.7994484	5	7	400	1.387216806
G32519	332329.1202	7357051.593	0	358.0800417	5175.556258	4906.958311	1485.187297	6	7	385	1.473056078
G32519	330051.7585	7350934.699	0	2094.648544	1395.569248	2688.885368	1950.8933	0	7	393	2.494052649
G32519	323959.2865	7351634.122	0	340.6563083	6314.257109	2456.085649	1294.907298	5	6	381	1.146988392
G32519	327648.4476	7352341.417	0	2859.987383	2588.058364	3503.716675	755.093847	4.333333492	6	389	1.623388052
G32519	327245.9885	7352462.695	0	2803.302864	2993.910095	3716.077396	732.4136878	4	7	386	1.774165511
G32519	329055.9846	7353453.415	0	2011.090262	1637.848714	4618.275727	286.1372716	2	7	409	0.892184198
G32519	331017.2457	7351554.528	0	1436.064714	1092.066739	3802.798305	985.5534207	5	6	374	0.244892955
G32519	327493.8637	7349038.656	0	424.7265278	4274.997063	814.4718414	509.3493259	0	7	379	1.928023696
G32519	329547.3232	7349169.531	0	561.2048099	3222.993393	1097.162906	1173.244133	3	7	382	2.6187675
G32519	327459.2427	7353977.937	0	1287.16957	3235.427835	5148.328365	568.0322651	4.333333492	7	415	1.711560726
G32519	331094.6998	7349475.44	0	301.0097455	2969.314213	2361.907798	2462.339611	3	7	387	2.582274437
G32519	330879.5761	7354320.436	0	743.7053494	2103.193826	6006.347861	1444.319191	6	7	418	1.739138246
G32519	324288.6281	7353625.647	0	506.7340023	6089.82199	4192.417179	231.1848634	5	7	397	0.637360394
G32519	333078.7617	7352406.621	0	218.6901863	2843.742914	3922.353458	519.7903898	2	6	388	1.230846286
G32519	327081.7818	7355957.054	0	40.18510739	4816.049112	4490.982067	530.2928337	4	7	408	1.426431298
G32519	329952.6151	7354546.171	0	938.2572598	2246.170047	5885.993381	1539.734334	7	7	426	0.89416784
G32519	324696.217	7352100.681	0	731.3205328	5544.443629	3176.405016	659.9733495	3	6	384	1.533125639
G32519	329221.7092	7354675.899	0	843.14906	2566.960352	5851.487553	1513.177443	2	6	420	0.85166955
G32519	332065.9939	7350525.033	0	220.9083443	2561.668061	2422.241566	1974.906127	0	7	364	1.366384506
G32519	329967.1091	7352794.606	0	2475.813749	547.4222953	4239.709229	203.1545982	0	6	403	1.576153159
G32519	326509.0562	7352799.308	0	2465.573722	3758.290728	4291.053478	39.69317094	1	7	397	0.889961243
G32519	327184.9124	7352423.003	0	2856.387245	3053.293704	3695.921891	661.0647013	7	5	386	1.63625443
G32519	324384.5276	7352898.04	0	437.7380864	5880.549021	3789.568993	12.05828791	0	6	391	0.979482412
G32519	331074.2205	7351163.777	0	1332.473128	1426.244535	3532.17145	1363.041101	0	7	376	2.029648781
G32519	327495.869	7355238.839	0	261.5982053	4005.222662	5187.65491	856.0614923	4	7	419	1.541281462
G32519	325020.5183	7354128.959	0	967.3794484	5521.321795	5064.145929	541.4352232	1	7	409	0.916269183
G32519	326675.9625	7349065.521	0	778.7461507	4822.378302	1628.779319	1281.167097	2	7	390	2.261068344
G32519	326014.8354	7352406.333	0	1951.489943	4222.488636	4184.740752	26.02060158	3	7	408	0.454987526
G32519	329198.8484	7355442.049	0	83.40931944	3291.837303	5258.952043	2276.862179	3	7	409	1.522515178
G32519	331855.995	7351901.209	0	649.2103218	1672.364405	3734.186164	652.6531765	1	7	385	1.21942389
G32519	329970.8665	7350725.483	0	1941.118675	1614.502481	2478.749266	2107.061701	2	5	394	1.776116729
G32519	330911.9967	7350082.153	0	900.2869283	2335.68885	2716.392628	2456.234788	1	7	391	2.241162777
G32519	326970.4391	7354555.488	0	1108.60805	3958.895232	5810.650608	215.8459622	6	7	415	1.3647331
G32519	327092.7434	7354324.199	0	1177.156685	3729.264465	5557.9538	348.2431287	2	7	416	1.892567277
G32519	328801.5816	7354600.433	0	841.1458528	2695.960875	5724.710812	1437.156061	4	7	420	1.072052717
G32519	326200.483	7352801.48	0	2160.348533	4064.772915	4430.370682	267.1929817	3	7	401	1.988310337
G32519	331658.5073	7357128.452	0	223.9904214	5016.257495	5290.472427	2159.672544	5	7	391	2.015842915
G32519	325213.5113	7348687.225	0	759.0385942	6197.736404	2102.246163	2790.557855	1	7	386	2.229514837
G32519	332632.6717	7354196.646	0	1004.862955	3044.902264	5750.098414	1123.807637	4	7	414	0.761391997
G32519	329127.6355	7349823.05	0	1321.903529	2730.226461	1243.783578	1044.05585	2	7	369	1.018389463
G32519	324342.1001	7352695.336	0	324.0862979	5906.365494	3583.821669	189.2976837	2	7	392	1.16971302
G32519	327797.2166	7350744.424	0	2051.842504	2902.715662	1912.558096	371.4970981	2	7	379	1.640932083
G32519	332376.8346	7353634.67	0	1456.392693	2512.982601	5236.967979	867.3465938	3	7	413	1.22666502
G32519	328897.3796	7350111.977	0	1591.602454	2580.602925	1354.645669	882.5852039	4	7	380	2.746935368
G32519	326200.4163	7355948.332	0	784.9686825	5428.487539	4668.98038	351.0084378	5	7	416	1.619084358
G32519	324465.845	7353907.144	0	586.2984711	5985.37261	4467.495371	441.0437072	6	6	399	1.07299149
G32519	325865.8789	7356000.212	0	955.3287092	5714.904859	4725.826262	680.903844	1	7	404	1.735559702
G32519	330234.9052	7349676.141	0	862.5474402	2641.859661	1945.071055	2015.155207	3	7	394	2.289637804
G32519	331793.8521	7351599.181	0	670.2454778	1715.330093	3489.028647	947.5871234	2.666666746	7	382	0.909917712
G32519	333623.2498	7354720.238	0	316.0028886	4152.288343	5573.640219	57.41066584	3	6	393	1.126151085
G32519	331528.4872	7354603.242	0	378.0087339	2625.227376	6384.020253	1946.976801	3	7	423	0.802270532
G32519	335930.0421	7355440.363	0	181.1340289	6493.59019	3449.275274	1477.116521	4	7	375	1.298687696
G32519	326421.3289	7348490.37	0	382.2357516	5404.21303	1918.604193	1713.902532	0	7	392	1.456774712
G32519	325103.7171	7355944.93	0	440.154835	6284.827093	4925.979557	1440.42941	4	7	397	1.529660344
G32519	327893.804	7349565.422	0	870.8053721	3614.476433	779.2276514	78.18153545	0	6	368	1.115179539
G32519	329363.3369	7350914.013	0	2298.5069	1653.305412	2280.997265	1673.56978	2	7	383	2.64622426
G32519	331009.1893	7350383.226	0	1071.493489	2083.399151	2993.515572	2146.152774	6	7	380	2.311225414
G32519	327209.0561	7349822.106	0	1257.080913	3923.556716	1426.714146	639.2093951	2	7	391	1.458845854
G32519	326926.8077	7351655.639	0	2977.724802	3375.222016	3078.817968	88.91352193	5.333333492	7	388	1.549681783
G32519	330063.945	7350105.794	0	1324.340423	2218.917382	2115.053848	2009.337358	1	7	391	1.458796859
G32519	330589.0755	7350468.655	0	1402.603896	1882.672476	2746.144435	2145.222679	1	7	392	1.429273963
G32519	323924.6567	7353748.283	0	141.2026203	6471.770525	3910.482262	283.3097393	6	7	402	1.576153159
G32519	331691.5945	7354272.543	0	685.767512	2436.765958	6020.427412	1717.246692	4	7	428	1.15888834
G32519	328065.5418	7353344.301	0	1855.403315	2401.233012	4452.194114	278.5734845	5	7	394	1.56701076
G32519	335783.9428	7354840.595	0	515.3402715	6094.154361	4028.08988	1623.508941	6	7	384	1.640932083
G32519	331391.9699	7352914.033	0	1531.242378	1300.229428	4848.230085	396.2236477	0	6	395	1.274563074
G32519	329960.5173	7351252.959	0	2406.324054	1100.19207	2883.694211	1742.558559	3	7	393	2.421870708
G32519	331731.3575	7350280.809	0	443.698453	2526.864349	2436.02023	2256.14071	1	7	363	1.569997549
G32519	328218.5821	7349731.536	0	1077.201017	3280.454747	837.052981	133.4386059	4	6	368	2.130289078
G32519	326140.373	7349622.009	0	1517.894457	4903.652229	2274.045755	1592.077938	0	7	399	1.182412386
G32519	324481.228	7353816.729	0	656.917351	5947.116375	4444.394679	350.4674652	3	7	400	1.16971302
G32519	331163.2198	7349307.57	0	124.7096196	3149.870014	2198.783939	2354.360699	2	7	380	2.328873396
G32519	328315.2977	7348679.59	0	57.31820695	4114.445337	135.7783714	134.721814	2	7	363	1.86768961
G32519	333370.3754	7354238.902	0	850.4011303	3675.821645	5742.304547	445.3123103	5	6	408	1.695323706
G32519	324673.5722	7355252.61	0	340.6992999	6289.434766	5342.458993	1690.264499	0	7	414	1.671239257
G32519	325446.3525	7356292.495	0	455.6188433	6224.240193	4570.134779	1083.076426	4	6	391	2.337606192
G32519	329356.3561	7352091.535	0	3148.964028	908.7154954	3364.857055	986.2296636	0	7	402	1.3647331
G32519	329391.8865	7352689.424	0	2830.96336	922.5828391	3946.517465	396.1699814	4	7	411	0.669161797
G32519	326047.3905	7349138.13	0	1129.186951	5259.217806	2261.498177	1893.700796	4	7	404	0.979409456
G32519	326902.641	7353674.942	0	1808.864277	3599.338998	4975.958292	217.4737858	8	7	404	1.854938626
G32519	329882.2601	7352702.799	0	2594.410933	522.958379	4122.103948	299.7570605	0	5	403	0.780675948
G32519	327643.4201	7348677.284	0	38.72728283	4469.715561	689.0274429	637.1885822	3	7	376	0.802270532
G32519	331554.3933	7351446.509	0	889.8939611	1580.064081	3474.337438	1079.736887	1	7	378	0.334592313
G32519	324938.5478	7354431.099	0	766.8309157	5703.720432	5123.950586	845.2166677	0	7	412	1.243619561
G32519	327987.7633	7351578.817	0	2885.880097	2367.014674	2698.411218	917.8778616	0	6	395	0.489776969
G32519	330983.8867	7353997.679	0	1049.939116	1838.493188	5764.549143	1174.129407	6	7	413	1.792377472
G32519	330396.1379	7353927.538	0	1267.873206	1617.445403	5450.279015	965.640813	5.666666508	6	414	1.324528337
G32519	327390.7607	7355163.485	0	390.1932519	4024.23278	5264.574952	735.6995721	4	7	422	1.817526579
G32519	326016.5767	7349347.455	0	1329.637389	5160.527464	2323.407019	1869.477052	4	7	401	0.821438551
G32519	328729.4813	7349360.262	0	822.054503	3319.4906	633.5767621	576.2819332	7	7	374	3.450541258
G32519	328330.2012	7349985.423	0	1346.074284	3012.392507	1087.875914	307.9674743	5	7	373	2.094875574
G32519	327644.9851	7352112.149	0	3088.775205	2599.578075	3279.359395	935.6923786	1	7	386	1.323818088
G32519	328078.2667	7354620.871	0	600.9838209	3156.066543	5726.934494	1324.559959	3	7	423	2.276789427
G32519	330554.3034	7352328.788	0	2008.085316	318.0863881	4107.210072	520.4053485	3	7	385	1.115179539
G32519	326628.7278	7348267.701	0	89.61917762	5424.040741	1782.56867	1650.58535	0.666666687	7	400	2.486068249
G32519	327234.8564	7355337.033	0	384.5548398	4257.208606	5097.478113	613.2684375	4	7	418	1.458796859
G32519	324504.4192	7349874.944	0	403.7641976	6230.900772	1424.711294	2552.439958	4	5	370	1.476468086
G32519	330647.0551	7349061.492	0	148.136819	3282.297828	1905.68479	1890.640395	0	7	401	2.926398754
G32519	327904.7408	7349148.935	0	454.5801872	3934.413231	464.8649089	105.8886475	2	7	371	2.230697155
G32519	332114.6998	7352005.605	0	417.6611823	1904.101	3733.516142	578.9026954	2	7	378	1.15888834
G32519	324901.2432	7348705.338	0	552.0289322	6443.230931	1799.671574	3092.054721	2	7	386	1.030729532
G32519	327706.515	7349029.469	0	367.4565324	4149.066412	604.0595479	331.3362388	1	7	382	2.261068344
G32519	328734.5458	7348957.153	0	432.9662477	3681.149297	359.7485847	363.0888383	3	7	364	1.323818088
G32519	324409.0265	7349172.126	0	293.1836575	6622.295988	1213.676553	2838.833958	3.333333254	7	375	1.115771413
G32519	329953.6695	7353586.844	0	1778.721835	1299.962367	4973.126867	586.9486655	3	7	411	1.725553036
G32519	330827.9508	7350476.118	0	1265.820203	1934.544219	2925.205723	2080.160917	0	7	387	1.116392493
G32519	331694.8136	7356677.752	0	95.45277286	4597.216933	5609.520628	2101.876268	3	6	392	1.619084358
G32519	326115.7978	7349837.57	0	1721.063075	4809.562831	2374.112718	1476.433809	1	7	396	0.938740611
G32519	331492.1487	7351586.219	0	968.2785433	1453.41275	3625.903318	935.3185115	3	6	380	2.1203053
G32519	329280.3006	7353876.261	0	1641.721338	1828.196716	5074.534393	729.1303486	5	6	413	0.729516685
G32519	336013.082	7354784.544	0	452.9874531	6281.233446	3958.772218	1829.634181	5.333333492	7	385	1.56701076
G32519	327176.065	7352331.197	0	2947.576007	3060.363414	3611.20337	612.4417847	0	7	385	1.182412386
G32519	328920.5398	7350204.102	0	1686.582061	2489.990403	1447.618566	937.4402492	0	6	381	2.926398754
G32519	332183.2989	7355001.956	0	98.48918028	3315.725092	6598.660685	1524.258467	4	7	406	1.529660344
G32519	328504.2632	7353246.689	0	2039.630116	1965.390797	4353.586522	197.5077058	4	7	405	0.573551655
G32519	334156.349	7353104.71	0	147.7394708	3998.113612	4671.378131	73.0665048	1	7	388	1.429273963
G32519	325581.3702	7349346.112	0	1465.921591	5522.809238	2379.99374	2198.44042	3	5	387	1.522515178
G32519	328468.3719	7353644.096	0	1650.20944	2210.080135	4749.139795	576.7231832	5	7	404	1.497481465
G32519	332188.8691	7351783.028	0	301.4041729	2024.433435	3498.997404	810.4943961	1	6	375	0.644837201
G32519	327570.0343	7350547.127	0	1879.740045	3200.858566	1801.8161	70.77282776	0	7	372	1.014801264
G32519	325734.4428	7355235.958	0	1339.412049	5364.894748	5489.589633	886.9016885	5	7	408	1.633961201
G32519	326293.1947	7355488.117	0	957.4239619	5059.496851	5088.847503	300.6648263	3	7	410	1.138844371
G32519	325638.0469	7350154.069	0	1516.649885	5082.071187	2582.298249	1748.183978	1	6	392	1.458845854
G32519	326965.8488	7355260.11	0	624.6199883	4399.149734	5196.144941	336.2800809	6	7	420	0.938740611
G32519	324072.3455	7353830.198	0	287.81659	6346.834766	4079.147265	439.2512198	4	7	401	1.014801264
G32519	328490.9152	7348876.202	0	292.7156427	3859.104503	126.8575868	128.3688208	1	6	362	0.835486233
G32519	327257.9571	7353398.3	0	1900.753282	3168.30723	4618.4126	29.27983158	0	6	406	2.685872793
G32519	324798.835	7351152.998	0	1037.545717	5560.965978	2447.913449	1487.390196	3	7	389	1.226750135
G32519	330245.7035	7352429.28	0	2331.690771	111.6686346	4033.642188	539.1568097	1	7	392	2.65927124
G32519	328777.9671	7350223.599	0	1668.476624	2552.163965	1410.383288	813.194514	4	7	385	1.858023643
G32519	329806.5043	7351478.316	0	2629.205784	943.3346633	2989.798401	1526.574171	4	7	399	2.117403984
G32519	331026.7504	7353952.122	0	1089.462755	1815.215644	5744.537466	1146.342558	4	7	414	1.939270496
G32519	330138.3979	7353662.399	0	1623.602659	1347.966285	5108.105188	673.15598	4	7	408	0.909917712
G32519	329533.6763	7350642.378	0	1993.827052	1817.011284	2138.722779	1676.079829	0	7	382	2.591593981
G32519	333466.3928	7355041.381	0	55.14292538	4224.885257	5503.48384	293.0068234	1	7	396	1.17849803
G32519	324639.5858	7351177.383	0	916.3116944	5711.859301	2366.449795	1514.566437	9.666666985	6	388	0.938851953
G32519	328230.0536	7351308.768	0	2636.303914	2245.879374	2411.591616	1027.207403	5	7	388	1.347733021
G32519	326068.1062	7352384.006	0	2005.63876	4168.816359	4137.110472	29.88390677	1	7	407	1.640932083
G32519	324263.2908	7354313.313	0	202.2873305	6297.563522	4477.147368	890.7031004	6	6	407	0.673457384
G32519	326845.9259	7352740.813	0	2663.190535	3416.735988	4107.265277	380.9877344	6	7	388	1.15888834
G32519	332253.8504	7357140.962	0	325.8994273	5227.912197	4898.315304	1566.937276	3	7	382	1.560061455
G32519	324231.1051	7350265.792	0	135.1177964	6346.268496	1412.958155	2101.968074	5	7	377	1.149862528
G32519	330766.0474	7350817.636	0	1532.780787	1591.106183	3114.196794	1760.883989	1	7	387	1.389439464
G32519	326219.1952	7349974.393	0	1795.920889	4650.852158	2339.237554	1314.093448	3	7	392	1.42321229
G32519	331470.5216	7350551.056	0	806.551302	2155.260523	2811.554333	1966.2656	0	7	372	2.085267067
G32519	330025.3156	7350376.569	0	1593.188432	1952.872134	2272.507191	2035.944164	0	6	390	1.561062217
G32519	329343.8783	7354782.004	0	758.2277192	2620.669745	5931.234932	1632.138625	0	7	422	0.464658618
G32519	328898.6382	7352184.497	0	3171.488837	1344.40683	3341.192204	919.2316193	0	7	398	1.182412386
G32519	328773.3312	7349271.91	0	748.0793556	3379.235866	603.7187522	566.9606832	0	7	368	2.816704988
G32519	326676.8908	7353339.272	0	2213.34622	3703.120756	4727.161274	109.6620058	6	5	396	1.533125639
G32519	326097.3141	7349066.089	0	1042.324731	5263.739593	2205.207697	1852.216987	4	7	404	1.64253962
G32519	328977.7817	7353789.092	0	1667.559805	1936.03474	4938.284978	621.3980339	4	6	411	0.637360394
G32519	332135.247	7357160.977	0	314.9199214	5201.92747	4971.224698	1686.706366	3	7	382	0.663006663
G32519	330316.7082	7351441.08	0	2118.188474	880.5897206	3248.022376	1381.578373	2	7	399	2.498453617
G32519	323747.3375	7351478.987	0	111.3263656	6543.07839	2248.414776	1241.498816	2	5	392	1.829625964
G32519	324585.7084	7349330.333	0	497.9742443	6391.906471	1384.224089	2903.078328	5	6	376	1.125687003
G32519	328677.2679	7353459.575	0	1889.670237	1932.37823	4577.390542	337.8353453	5	7	408	0.347930253
G32519	326382.2216	7349487.41	0	1288.057577	4781.93817	2002.57002	1487.314045	0	7	396	1.030729532
G32519	329441.6442	7352168.774	0	3074.974286	808.643925	3465.497596	891.4627133	3	7	403	1.396546006
G32519	330759.7351	7350871.671	0	1571.475992	1538.098491	3146.634571	1710.420011	0	7	387	1.483012676
G32519	328036.7532	7353920.605	0	1279.244614	2721.541925	5029.215796	719.9344143	5.666666508	7	403	1.369886041
G32519	327016.3878	7355023.948	0	762.3965105	4206.023304	5426.069684	338.5541999	5	7	424	0.253810614
G32519	331656.1284	7352025.701	0	867.0378506	1449.505941	3931.977402	511.0590175	0	7	390	1.681177616
G32519	330940.6291	7352288.725	0	1623.698921	704.8372911	4299.992177	331.7294705	2	7	393	1.690894723
G32519	325824.3336	7355165.976	0	1452.173629	5251.409079	5527.541901	807.4020325	3	7	407	1.620309591
G32519	328128.7625	7351985.251	0	3214.986691	2133.742691	3091.702242	937.491844	3	7	400	0.609780967
G32519	325639.9404	7355549.391	0	1101.939929	5618.658788	5227.509182	946.1742784	0	7	398	1.181090355
G32519	333496.1856	7354008.876	0	723.6139888	3672.228609	5513.26899	431.0986361	2	7	413	1.484068871
G32519	329198.9685	7348834.21	0	339.5211469	3634.976396	613.6737513	728.6937993	0	7	367	1.898499489
G32519	325073.6492	7354255.945	0	962.6871985	5514.492473	5165.9332	668.0465753	4	7	410	1.015142798
G32519	323995.4267	7350744.243	0	140.3125283	6436.338887	1649.879397	1661.299661	7	6	371	0.308327675
G32519	326466.879	7349743.605	0	1477.923073	4564.734136	2015.193667	1270.365723	0	7	399	1.928023696
G32519	330233.0301	7352075.81	0	2278.759106	242.2139177	3721.506343	888.6581537	1	7	396	0.35738799
G32519	324850.7334	7354087.499	0	830.3732641	5668.909251	4892.539709	511.7706826	3	7	408	0.569478393
G32519	327462.3226	7350501.693	0	1856.720355	3315.791919	1807.422493	38.49016066	2.333333254	7	373	0.44611913
G32519	325604.261	7351021.031	0	1678.502371	4810.28474	2956.555211	1377.245918	4	7	403	0.929256141
G32519	331681.6592	7351330.498	0	749.7599823	1750.409876	3308.9324	1205.96678	1	7	378	0.698376715
G32519	330943.2292	7349012.899	0	7.056969095	3379.837316	2059.084481	1987.559187	0	7	381	3.581253767
G32519	328171.1806	7353639.92	0	1576.828792	2452.061285	4743.484183	564.6273329	6	7	402	0.85166955
G32519	329819.8451	7349034.525	0	364.3978541	3309.792726	1203.090269	1289.315435	0	7	395	0.780675948
G32519	328878.2836	7353421.658	0	1987.112944	1750.011713	4560.884708	256.7484632	5	6	406	1.138844371
G32519	333442.3841	7354479.811	0	598.9676105	3866.750795	5866.152212	266.0131708	3.666666746	6	401	1.813684702
G32519	334044.1658	7354373.456	0	205.9907378	4327.121634	5492.346376	211.4500968	3	7	402	0.393746376
G32519	328700.4153	7352796.773	0	2527.928435	1608.872961	3919.599175	292.3068782	5	6	401	1.17849803
G32519	330098.8599	7354939.673	0	522.9343545	2625.278064	6061.830735	1945.945344	3	7	425	2.058214903
G32519	323895.1078	7354132.649	0	6.54030928	6595.827273	4068.415004	559.1840095	0	7	408	1.181090355
G32519	328560.02	7351929.801	0	3301.652787	1720.740704	3043.184431	1024.911026	0	7	392	0.347930253
G32519	323818.2102	7353581.675	0	36.92601459	6541.409287	3743.13709	86.83144348	0	7	408	1.611026049
G32519	324810.8721	7349430.622	0	738.6628915	6145.999214	1614.481737	2803.249613	5.666666508	6	377	1.57461369
G32519	328650.6227	7350644.658	0	2049.425915	2305.376727	1782.191807	960.6126239	0	7	391	2.104395151
G32519	328483.1401	7354875.328	0	482.1962825	3100.620689	5633.730702	1749.507537	5	7	420	1.63625443
G32519	324204.3368	7354378.133	0	121.6661832	6374.16141	4460.269838	942.9245055	5	7	408	0.783651888
G32519	327768.4498	7350512.446	0	1821.801646	3057.908385	1698.411403	227.6340859	6	7	372	2.452376604
G32519	328238.9351	7351359.56	0	2687.818676	2215.507405	2462.14269	1050.338292	6	6	388	1.633961201
G32519	329424.5138	7349862.634	0	1263.372605	2586.11306	1482.77103	1343.078209	5	7	379	1.854938626
G32519	325664.3295	7356038.168	0	790.3031961	5894.360082	4765.185067	872.2211696	3	7	398	2.583077908
G32519	331240.0927	7353423.008	0	1585.92097	1492.796238	5375.039033	769.7185985	6	7	409	0.223062947
G32519	324872.429	7356232.252	0	96.8399286	6640.297411	4659.39592	1654.616362	3	7	400	2.050849915
G32519	332282.0183	7354218.029	0	873.1460453	2791.89234	5827.683287	1447.986358	5	6	421	1.779493332
G32519	327419.6162	7348780.957	0	212.9957707	4521.60865	884.2872071	710.8037883	0	6	374	2.538800716
G32519	329544.626	7352568.585	0	2868.175428	735.7608337	3877.032802	478.6868229	0	7	408	1.268853903
G32519	333038.8785	7354469.443	0	703.4857307	3533.071566	5983.120533	656.8453516	3	6	407	1.030729532
G32519	329823.935	7354066.302	0	1420.840882	1796.297824	5389.317838	1043.13792	4	7	421	0.545549989
G32519	331315.6861	7350637.714	0	977.1015189	1997.052348	2981.069441	1876.621694	2	7	371	1.518659949
G32519	335813.4451	7354898.925	0	572.8336224	6145.291316	3963.04226	1611.773971	4	7	383	1.16971302
G32519	330147.8737	7352604.087	0	2473.167585	299.4708627	4142.885198	379.2763888	1	7	397	2.712211847
G32519	324801.3854	7354994.612	0	505.8729445	6058.352402	5296.483789	1418.725194	2	7	415	0.591269195
G32519	328182.9163	7355185.156	0	95.53840798	3526.667038	5282.805575	1509.03941	6	7	424	1.286359191
G32519	324066.0797	7353032.957	0	190.7549033	6211.603284	3789.772402	52.74810279	5	7	398	0.85166955
G32519	328460.9602	7349324.204	0	717.7865678	3480.660595	456.8974902	330.500889	3	7	368	2.340869427
G32519	328629.0634	7351787.242	0	3172.506157	1692.700637	2908.282282	1180.416485	5	6	389	1.483012676
G32519	332009.5835	7354824.676	0	211.3676528	3070.440489	6476.846909	1672.529223	3	7	413	2.202963829
G32519	332528.8924	7352947.027	0	951.1399191	2377.224654	4532.927632	170.2416484	4	7	396	2.126037121
G32519	326886.9844	7351845.798	0	2892.095585	3382.537349	3267.212224	138.160862	4	7	392	1.57461369
G32519	327827.8245	7350258.26	0	1564.822099	3169.189745	1438.533884	104.3752424	1	7	370	1.004896402
G32519	324523.6236	7351650.132	0	814.6910037	5751.68347	2698.291861	1134.650286	4	6	381	2.081588268
G32519	330493.9181	7354897.407	0	369.8951556	2592.23014	6277.232062	1939.797416	5	7	426	0.89416784
G32519	325854.283	7350220.432	0	1733.639614	4858.265395	2776.894428	1522.527281	1	6	400	0.663006663
G32519	326602.1731	7351558.023	0	2698.853356	3712.83856	3153.525093	244.6982093	1	6	387	0.966738164
G32519	330596.4297	7351079.452	0	1778.317829	1289.815348	3170.147842	1568.776481	1	7	403	3.73141861
G32519	325531.1298	7352800.735	0	1501.790594	4729.96838	4206.711782	276.5856608	2	7	401	1.472417593
G32519	329451.6925	7355059.55	0	499.470837	2851.642289	5703.325577	1923.504624	5	7	418	1.800260305
G32519	329361.7464	7350139.065	0	1546.783007	2347.930013	1635.731073	1332.549928	0	7	374	1.978743672
G32519	330505.8382	7350548.501	0	1516.021802	1789.894686	2740.256541	2095.923039	2	5	394	1.640932083
G32519	329165.5547	7353503.293	0	1991.186276	1597.381612	4686.566388	341.1825396	4	5	411	0.669161797
G32519	326900.0465	7349900.178	0	1446.608596	4120.329675	1718.487143	827.6213402	3	7	392	1.274563074
G32519	325544.4744	7352045.878	0	1541.390424	4699.810286	3611.102177	463.6769849	1	7	402	1.932926297
G32519	327802.0805	7353149.648	0	2043.47505	2572.459864	4280.17371	45.86665828	2	7	398	1.17849803
G32519	324014.0785	7352947.814	0	111.2022386	6254.114706	3717.763291	152.1368061	5	6	398	1.472417593
G32519	332461.1241	7354613.958	0	554.6671918	3197.001795	6187.438482	1216.858198	4	7	412	1.807664871
G32519	326958.7077	7355989.456	0	134.4419838	4921.671901	4472.559719	407.0355918	4	7	406	2.176734209
G32519	336153.2896	7354594.994	0	259.6402891	6339.896106	4061.486583	1632.704514	4.666666508	7	393	2.14335537
G32519	328382.8233	7351812.237	0	3156.48927	1921.338742	2915.445452	1112.728156	3.666666746	7	397	1.640932083
G32519	326162.0346	7349575.275	0	1466.421725	4911.516318	2238.946132	1607.810704	1	7	401	1.182412386
G32519	329403.6939	7350002.22	0	1403.86222	2460.941849	1563.924173	1341.240941	1	7	376	1.858023643
G32519	329203.2321	7354683.432	0	832.7237331	2581.221292	5856.035233	1519.419351	2	6	420	0.85166955
G32519	329537.8497	7355511.163	0	41.22788111	3268.679175	5312.658987	2383.24798	4.666666508	7	406	1.620309591
G32519	328096.4699	7354141.776	0	1069.83	2811.665084	5247.493805	943.0762123	4	6	405	1.762882352
G32519	330908.1991	7351437.211	0	1530.418308	1107.747093	3642.825281	1125.827359	0	7	379	1.807664871
G32519	327306.2399	7349689.223	0	1101.71552	3936.534853	1267.183075	664.0359445	0	7	390	0.663006663
G32519	323789.7565	7351223.335	0	120.1054968	6538.922209	2013.336358	1313.020161	1	6	386	1.792377472
G32519	324573.4634	7351534.107	0	917.5184043	5716.934444	2623.471863	1214.138627	3	7	387	2.28310132
G32519	327152.154	7351989.908	0	3125.724842	3101.647495	3296.670042	439.7349964	3	7	391	1.69402945
G32519	331401.7816	7352221.559	0	1162.276722	1169.365282	4222.306491	294.6524523	1	7	394	0.334592313
G32519	331265.1847	7349415.517	0	152.842208	3079.416889	2195.008145	2500.568803	4	7	378	2.904463053
G32519	328771.5839	7354053.721	0	1352.634149	2271.214318	5177.518105	897.7412568	3	6	415	1.236927032
G32519	331389.0624	7352383.965	0	1233.319115	1154.548447	4372.057478	131.7515369	0	7	391	1.676711082
G32519	326121.2962	7351765.002	0	2176.452362	4152.094144	3598.480264	584.0163772	3	7	395	1.578903317
G32519	325922.3999	7352678.507	0	1868.65867	4329.037109	4339.454938	206.0562001	0	7	411	1.091001034
G32519	328588.9971	7348687.155	0	135.533213	3987.100701	68.71134559	102.5982909	3	7	361	1.236673594
G32519	330804.9332	7350476.084	0	1279.838894	1927.662501	2908.421261	2084.654943	3	7	387	1.116392493
G32519	327935.7823	7351091.037	0	2396.864964	2607.350984	2222.361927	693.3938316	4	7	382	1.469044685
G32519	324757.4844	7352510.575	0	693.6647329	5482.298923	3569.627649	263.0451915	4	6	388	0.938851953
G32519	330630.521	7351295.317	0	1789.295127	1095.998327	3346.072628	1356.840973	3	7	397	3.107703447
G32519	324313.7921	7355011.698	0	21.25885343	6506.403847	4910.232961	1525.80219	1	7	413	0.616637528
G32519	331652.3407	7354928.775	0	39.01386258	2970.022345	6662.712478	2038.225842	2	7	419	1.22666502
G32519	331531.5709	7354054.009	0	922.0643624	2165.91688	5859.863127	1460.722596	6	7	423	2.003332615
G32519	325886.2636	7349821.324	0	1785.748327	5015.68311	2580.648909	1677.156489	9	7	397	0.683289409
G32519	324086.1091	7350491.678	0	81.15547892	6415.725335	1485.720932	1858.842218	3	7	372	1.268853903
G32519	330632.346	7351986.004	0	1870.32928	516.7153673	3872.112285	754.0036895	3	6	381	1.091001034
G32519	327555.1097	7352401.364	0	2809.811136	2682.585916	3580.792482	760.3418482	0	7	386	0.729516685
G32519	333686.2008	7354030.478	0	533.7273844	3851.455285	5541.771757	240.0217733	5	6	408	2.783354282
G32519	326623.7896	7350989.664	0	2556.113757	3849.081932	2677.943624	532.7484371	4	6	384	1.429273963
G32519	325697.1563	7353193.004	0	1767.617981	4622.809122	4625.963	223.8400827	0	7	405	1.393731475
G32519	329941.6724	7354550.341	0	939.8668762	2251.712993	5886.926792	1541.278846	2	7	426	0.89416784
G32519	330559.3231	7354549.134	0	643.7299964	2254.382001	6087.406574	1603.653095	4	7	424	1.312652469
G32519	324206.293	7352654.261	0	182.653814	6039.475275	3503.582862	312.0711705	3	7	394	1.298687696
G32519	327146.6266	7354805.527	0	810.6746811	3966.672603	5633.408142	415.1167927	5	7	421	1.725677133
G32519	326654.7058	7351697.592	0	2704.831123	3635.029548	3245.223581	135.7451906	4	6	388	1.181090355
G32519	331848.8033	7349753.429	0	22.44288078	3029.334693	1986.400815	2168.936104	2	7	379	2.176734209
G32519	326034.8198	7355018.389	0	1444.274158	4994.534869	5608.740795	619.0256539	3	7	413	1.449607134
G32519	332983.2437	7354276.341	0	900.214286	3373.462336	5794.001524	767.7260551	3	7	410	0.892184198
G32519	332585.7768	7353144.534	0	1100.535368	2490.528044	4716.957281	335.315457	6	7	400	2.028966188
G32519	324823.573	7353749.83	0	963.9654834	5599.002832	4735.243087	183.5656972	4	7	406	0.322428823
G32519	329843.2109	7354462.984	0	1050.672151	2180.722792	5775.954941	1433.638099	4	7	424	0.929256141
G32519	328574.2337	7348614.938	0	61.95721004	4058.997932	8.464963061	76.241097	5	6	359	0.729516685
G32519	328376.6126	7352487.48	0	2747.431413	1867.493646	3590.301278	441.4235197	2	7	400	0.347930253
G32519	328901.1517	7350192.325	0	1670.183946	2510.255515	1428.684423	915.1080981	5	7	383	2.926398754
G32519	332176.3378	7357043.215	0	429.2338712	5107.936282	5021.905344	1636.913532	6	6	384	1.324528337
G32519	325316.3749	7350860.569	0	1352.834208	5131.349826	2629.366679	1668.753722	0	7	397	1.813684702
G32519	336072.3898	7355030.495	0	517.2892835	6435.55794	3715.780272	1762.878981	4	6	379	1.391464472
G32519	328753.5351	7351951.915	0	3352.768706	1527.385585	3087.901501	1063.285383	2	7	394	1.332291603
G32519	324657.1862	7349549.828	0	580.4210134	6228.194253	1476.989691	2858.878338	0	5	373	1.518659949
G32519	327795.7108	7349466.116	0	777.0932462	3753.692699	757.0107503	154.8285827	0	7	368	1.44891274
G32519	326367.0782	7352731.736	0	2316.488964	3891.378701	4291.629254	93.85213085	2	7	403	1.476468086
G32519	324105.4987	7349593.075	0	27.04420858	6709.185366	950.668319	2356.340963	5	6	366	1.914877892
G32519	332412.2954	7352199.195	0	340.1515309	2179.136353	3829.461409	471.333548	2	5	379	0.85166955
G32519	328129.1457	7349325.639	0	662.0947148	3659.883279	459.0027182	142.6670086	3	5	364	1.079962373
G32519	325000.3592	7351953.604	0	1069.155495	5248.705383	3207.518703	663.5949281	5	6	389	1.07299149
G32519	327306.111	7351491.115	0	2856.566565	3044.72211	2775.59484	313.9965536	3.333333254	5	380	2.12955904
G32519	329151.1006	7353126.641	0	2351.303401	1353.431073	4314.130475	31.35776743	0	7	412	0.545549989
G32519	323978.6299	7353414.065	0	199.5061757	6353.034236	3826.05882	49.25956441	0	7	405	1.69402945
G32519	326258.3862	7354651.29	0	1552.613022	4611.814908	5911.718604	485.8141453	1	7	420	0.770780146
G32519	332476.5322	7354991.225	0	201.8577256	3487.738917	6360.648592	1233.575845	5	6	404	1.604226589
G32519	331805.3835	7350466.047	0	461.1229117	2427.228398	2527.731389	2077.728736	0	7	364	0.698376715
G32519	326446.0282	7353320.007	0	2362.952864	3920.578599	4793.353604	73.73488791	7	7	403	1.211394906
G32519	325592.0264	7353549.012	0	1729.293758	4804.747305	4877.105505	129.1257041	2	6	399	0.698376715
G32519	327161.734	7350207.895	0	1640.141732	3729.089987	1732.751135	450.7796	3	7	382	1.620309591
G32519	329143.2916	7354120.495	0	1378.524861	2108.049603	5290.682115	954.1478984	5	6	412	0.793518841
G32519	329055.5746	7354905.34	0	589.8341325	2844.05964	5730.176814	1738.040004	3.333333254	6	421	0.669161797
G32519	333508.2315	7354868.555	0	208.0399424	4148.519096	5572.323039	203.2082898	4.666666508	7	395	2.100530386
G32519	332320.4229	7354842.021	0	293.7119124	3273.199086	6434.893015	1364.628757	5	7	410	1.079962373
G32519	330568.869	7355016.36	0	229.5537946	2718.764845	6209.150497	2067.837355	6	7	427	0.253810614
G32519	329026.0051	7351592.97	0	3038.747875	1410.930309	2791.98286	1502.614256	3.333333254	5	393	1.581804872
G32519	333469.2414	7353089.749	0	731.8279007	3323.681662	4593.802704	125.1470873	1	7	401	1.63625443
G32519	328737.9379	7352256.307	0	3055.308732	1499.731537	3387.165409	779.6301476	4	6	395	1.676711082
G32519	329866.9854	7354208.006	0	1275.904621	1925.769661	5537.412929	1190.942004	4	7	422	0.573551655
G32519	325597.1582	7353055.593	0	1628.873136	4697.510868	4456.328429	359.5656089	1	7	402	1.389439464
G32519	327402.5876	7350489.698	0	1858.572424	3372.414579	1825.275445	88.41868321	1	6	376	1.779493332
G32519	326754.3332	7356118.869	0	256.0914341	5154.744502	4375.392744	212.6910085	4.333333492	7	414	1.800260305
G32519	329095.4406	7354321.407	0	1172.515326	2305.521453	5481.914539	1154.32491	0	7	413	0.734643102
G32519	327605.1229	7355186.172	0	215.1427446	3892.304121	5240.919745	949.0900392	5	7	420	1.845038772
G32519	333706.1899	7352983.932	0	502.6066075	3533.115794	4498.431378	8.769434357	4	7	401	1.332291603
G32519	330048.2654	7354865.397	0	612.3907538	2554.335086	6108.041083	1868.843157	2	7	428	0.85166955
G32519	330225.675	7351921.037	0	2265.536497	397.1077853	3586.289529	1034.775244	0	7	399	0.938851953
G32519	332978.7841	7353983.265	0	1192.800047	3208.391908	5502.01834	912.4267467	6	6	413	0.916269183
G32519	325466.8781	7349721.178	0	1375.028288	5430.637589	2304.250211	2088.100843	0	6	388	0.916269183
G32519	331353.445	7352485.075	0	1310.362248	1129.470465	4478.281748	29.7143278	1	7	394	1.958246946
G32519	324991.8696	7354351.894	0	848.3350744	5625.106443	5134.864752	764.7108892	5	6	412	0.683289409
G32519	332381.8564	7354988.573	0	174.2829763	3425.62999	6443.563347	1326.294622	5	7	405	1.569114685
G32519	332112.3354	7350144.295	0	60.96139903	2871.25869	2084.964286	1934.8947	0	7	361	1.128366828
G32519	326924.5651	7352819.685	0	2560.156781	3349.61758	4154.529795	452.5963091	5	7	391	2.12955904
G32519	324504.4001	7350826.955	0	614.0686103	5922.755841	2008.751797	1890.127274	5	7	382	1.518659949
G32519	327297.7429	7350610.506	0	1999.994481	3398.711615	1982.205891	71.12836005	0	7	380	2.106516838
G32519	328198.8465	7350101.83	0	1439.105037	3010.486988	1207.671974	256.4990009	1	7	370	1.711560726
G32519	330479.1558	7352637.157	0	2170.776089	400.9882021	4329.707278	276.9736524	1	6	388	0.783651888
G32519	328528.8178	7349894.276	0	1289.395673	2964.839754	1023.013015	464.6011864	2	7	381	2.085267067
G32519	335561.8354	7355237.761	0	228.2188617	6073.324261	3833.058331	1215.536864	6	7	389	1.483012676
G32519	328412.7205	7351748.046	0	3098.001919	1910.668589	2852.349241	1179.898737	3.666666746	7	394	2.100530386
G32519	333473.5253	7354783.408	0	299.625862	4069.056324	5651.665964	215.6559093	2	7	395	2.100530386
G32519	329428.0509	7348529.074	0	43.5615015	3874.19515	580.8194822	650.4873829	2	7	369	3.220925093
G32519	326455.6687	7349723.542	0	1464.987611	4585.317776	2017.081738	1292.446802	0	7	399	1.928023696
G32519	328643.3287	7351534.041	0	2925.169931	1775.519206	2658.72951	1429.135538	2	7	390	1.429273963
G32519	325573.472	7354011.071	0	1519.094766	4960.785093	5276.360546	550.6195292	5	7	409	1.750056863
G32519	329958.3646	7352146.046	0	2561.235158	326.9127822	3648.610244	851.1194682	5.333333492	6	398	1.338141084
G32519	326725.7527	7354437.169	0	1369.954228	4100.673554	5757.388505	23.8294165	1	7	414	1.620309591
G32519	324527.11	7353211.929	0	685.3003443	5778.849461	4132.448461	237.1390043	3	6	393	1.799390078
G32519	330446.4027	7355201.288	0	126.3682453	2890.925328	5987.943744	2234.394696	0	7	427	0.663006663
G32519	325116.7428	7349822.154	0	1018.321101	5695.624327	1985.385057	2356.597808	3	7	379	0.820634305
G32519	331982.5715	7357228.456	0	259.1928677	5211.688143	5040.374326	1844.00576	2	7	382	0.483636856
G32519	333721.4686	7352410.912	0	8.673014279	3486.306875	3928.295719	40.73461332	5	7	393	0.820634305
G32519	326794.0101	7355241.112	0	755.9771868	4516.041887	5236.141229	163.4563946	4.333333492	7	422	1.332291603
G32519	331791.0207	7350837.398	0	560.0292043	2146.864293	2834.738186	1706.474902	4	7	369	2.560968876
G32519	329329.8754	7351101.64	0	2488.668242	1517.009479	2433.996028	1765.889022	0	7	382	1.89293313
G32519	328611.3866	7352378.123	0	2904.448082	1626.125274	3494.293629	615.9334713	4	7	394	1.776116729
G32519	325497.2585	7354405.322	0	1296.58294	5178.453052	5599.660369	893.1032076	3	7	415	1.043688059
G32519	328912.4614	7349615.258	0	1100.97158	3009.588969	945.6364952	834.0907061	2	7	378	2.570286989
G32519	326722.6065	7351201.347	0	2719.424007	3686.957903	2789.436143	327.3981676	0	7	385	0.979482412
G32519	326898.3864	7348480.58	0	156.6302226	5086.071686	1458.747952	1307.370415	4.666666508	6	391	2.547090292
G32519	330209.5984	7354514.785	0	842.1187948	2196.948004	5933.699411	1528.244477	5	7	425	1.004896402
G32519	325875.5591	7355380.743	0	1376.255044	5328.914491	5307.449385	727.3472908	4	7	403	1.268853903
G32519	328302.8982	7351473.191	0	2809.232464	2110.007517	2575.118636	1149.679928	6	7	395	1.286359191
G32519	326393.168	7350332.26	0	2045.385704	4325.92141	2382.869341	984.0505843	3	7	390	0.909917712
G32519	326202.4281	7348155.63	0	162.2658168	5796.400106	2221.429337	2067.525181	0	5	404	1.788736343
G32519	331561.1533	7349935.322	0	360.6770141	2726.192512	2321.965648	2480.171548	1	7	376	1.449607134
G32519	328571.0104	7349959.16	0	1361.334649	2887.498463	1096.109874	523.4402753	6	6	386	2.28310132
G32519	330840.2171	7352953.933	0	1991.548581	876.9295849	4787.734454	163.2421115	4	7	399	0.904057384
G32519	327057.67	7351839.45	0	3060.208572	3214.550373	3191.455723	288.3502659	2	7	391	1.014801264
G32519	335895.5033	7355534.644	0	87.73168632	6509.396859	3393.946877	1420.276616	4.666666508	7	375	1.560061455
G32519	328976.0818	7355202.485	0	283.7381129	3147.801756	5422.597398	2034.762512	0	7	418	1.42321229
G32519	325995.1832	7353722.369	0	2022.798502	4467.68096	5232.584291	211.2255631	6	7	408	1.125687003
G32519	325521.8553	7356803.244	0	132.9415292	6507.253523	4061.093592	1001.747817	4	7	391	1.256534338
G32519	332407.8055	7353784.209	0	1324.450587	2620.070651	5378.017805	997.2982723	2	7	417	1.671239257
G32519	324584.4423	7355626.651	0	147.006267	6549.183055	5297.942084	1981.927601	0	6	408	1.037846923
G32519	331910.8182	7356631.633	0	129.9374168	4627.213577	5499.699628	1885.276001	5	6	389	0.881649792
G32519	333180.1722	7352765.681	0	508.5978635	2977.618688	4274.200871	180.1391557	3	7	393	1.817526579
G32519	330513.8156	7349266.997	0	385.5329957	3063.588782	1893.506065	1928.5622	3	7	405	1.182412386
G32519	329462.6744	7351198.442	0	2550.612938	1360.90472	2579.249116	1841.37622	1	7	387	1.87686348
G32519	329484.6636	7349880.985	0	1266.686745	2550.323553	1539.148787	1404.598518	4	7	381	1.854938626
G32519	327272.7365	7350569.702	0	1965.91719	3440.90807	1960.003619	117.1996383	3	7	380	1.958246946
G32519	325101.7025	7351018.727	0	1222.400692	5296.52986	2563.427814	1547.421215	0	7	396	2.015842915
G32519	329432.9995	7349701.771	0	1105.205495	2736.806114	1378.698491	1347.935683	4	7	380	2.45377779
G32519	331195.4909	7354571.971	0	452.8044332	2449.539168	6371.767368	1786.160912	1	7	425	0.111531898
G32519	324838.4759	7352515.941	0	774.8222636	5401.552105	3610.442287	231.5161318	5	6	387	0.938851953
G32519	330167.8397	7353654.237	0	1616.591588	1337.994223	5111.201397	666.7261713	4.333333492	7	407	1.332291603
G32519	323811.4234	7353837.463	0	26.82220101	6602.203666	3850.058852	277.5052115	2	6	405	1.325835824
G32519	325070.6791	7350704.008	0	1070.114744	5411.990659	2338.811732	1863.267818	5	7	387	2.007155418
G32519	326002.3922	7351629.613	0	2114.979396	4289.60347	3566.849901	750.6120882	1	7	401	1.458796859
G32519	328010.2529	7349162.575	0	481.5837045	3861.662289	389.4516985	35.83535195	0	7	368	1.697142124
G32519	332363.5571	7353145.071	0	1202.964799	2282.289183	4760.405701	414.7161473	4.333333492	6	402	1.670617342
G32519	331833.7652	7350946.249	0	543.3105508	2105.534375	2902.122625	1601.57202	4.333333492	7	375	1.472417593
G32519	324990.7458	7351317.3	0	1287.672401	5340.251673	2697.906649	1278.530295	3	7	389	1.725553036
G32519	332958.2792	7354632.83	0	546.5979771	3573.102599	6151.363553	719.4912412	2	7	404	1.426431298
G32519	329475.4464	7352663.588	0	2818.179964	835.7520309	3945.867348	402.118073	0	7	411	0.322428823
G32519	326353.6069	7351425.199	0	2519.104752	3984.115521	3187.420878	526.3866003	3	7	392	1.21942389
G32519	325748.5041	7356645.228	0	357.8802443	6234.269275	4176.364281	795.1863057	10	7	393	1.807664871
G32519	326972.5589	7355738.112	0	271.2249802	4727.559843	4720.378225	397.7713531	0	7	409	1.332291603
G32519	324796.8535	7349377.627	0	714.3134194	6183.401834	1596.98475	2840.700638	0	6	378	1.079962373
G32519	327983.1657	7349903.873	0	1212.910453	3302.283156	1053.353044	35.90159887	0	7	370	1.21942389
G32519	325033.5353	7354685.98	0	781.8133676	5716.391287	5330.277691	1098.250011	4	7	418	1.762882352
G32519	333911.2449	7354067.964	0	311.7869975	4070.240688	5595.668898	11.88992497	0	7	404	0.410338223
G32519	325686.575	7356546.68	0	433.0043391	6211.492782	4291.906444	868.8688899	6	6	392	1.393731475
G32519	333545.0188	7353332.186	0	797.5533825	3460.567992	4838.041236	117.6232003	5	7	408	1.604226589
G32519	327493.1432	7351458.519	0	2792.078821	2874.746284	2683.39354	444.3951924	2	7	378	2.738586426
G32519	329363.3695	7354447.575	0	1091.399394	2301.579939	5651.18729	1305.77822	4	6	419	1.030729532
G32519	330457.4729	7352319.346	0	2100.368886	221.0769776	4046.792669	575.5428686	0	7	387	1.776116729
G32519	324445.4648	7353910.837	0	568.4392157	6006.001917	4450.562597	451.0731009	4	7	400	1.07299149
G32519	325156.3377	7354328.967	0	1007.371057	5463.608924	5272.088724	746.9482557	5	7	412	1.389439464
G32519	327794.3354	7349952	0	1260.920438	3400.240637	1167.272408	124.295718	0	7	376	1.966362834
G32519	330506.5992	7354891.261	0	369.1815476	2587.407688	6288.655137	1935.432878	5	7	426	0.89416784
G32519	329042.0404	7352775.52	0	2652.404173	1278.991727	3948.536346	391.821729	5	6	409	1.285790443
G32519	328960.4994	7350842.945	0	2313.966074	1950.309817	2055.21404	1319.212275	3	7	388	2.430310726
G32519	326626.5343	7349629.991	0	1308.403109	4500.724462	1822.960001	1205.548418	0	7	402	1.469044685
G32519	329875.3821	7353432.672	0	1951.542764	1171.677439	4801.729402	428.4704522	3	7	414	1.458796859
G32519	327964.414	7350525.152	0	1832.078131	2894.170669	1660.536944	391.2387646	1	7	376	0.881649792
G32519	326791.0911	7349481.866	0	1106.816476	4462.488886	1614.278161	1148.393338	0	7	401	1.230846286
G32519	329888.9986	7351996.28	0	2608.763097	473.4885371	3483.693628	1004.678522	1	7	393	1.529660344
G32519	325451.0183	7348842.627	0	956.4104703	5914.228311	2294.734415	2526.159915	3	7	391	2.037819147
G32519	326627.6416	7348486.95	0	285.3933653	5263.086481	1718.378331	1532.948099	0	7	392	1.774165511
G32519	329692.014	7351928.32	0	2796.290547	669.4824317	3336.298481	1085.668503	5	6	397	1.981480002
G32519	330592.3346	7349314.185	0	405.0230518	3024.83004	1985.009287	2018.545781	0	7	403	0.787455559
G32519	330669.0114	7352023.691	0	1840.140689	523.2305336	3924.294225	701.9328501	4	5	382	1.091001034
G32519	331146.4029	7353483.647	0	1538.131209	1478.795799	5399.219214	775.0045882	2	7	409	0.322428823
G32519	324085.7931	7353925.085	0	286.4558898	6357.097325	4133.800963	522.1103859	5	7	403	1.226750135
G32519	325897.395	7356808.233	0	171.7088465	6244.130014	3966.105977	626.3127735	6	7	401	2.338451862
G32519	333209.8637	7353129.555	0	847.1023245	3082.224657	4636.422646	177.2189791	4	6	403	1.014801264
G32519	330263.2603	7354135.623	0	1148.681753	1817.821252	5594.775553	1154.223398	3.666666746	7	418	1.115179539
G32519	324074.2276	7353000.883	0	186.5997624	6199.895005	3789.306172	77.84550963	1	7	398	0.85166955
G32519	328016.6909	7351255.521	0	2564.075999	2460.88829	2373.941522	807.3897855	4	6	386	1.466466904
G32519	324516.3446	7349771.888	0	423.3645404	6261.127865	1397.37738	2625.95309	4	7	370	1.903590798
G32519	331254.7545	7350754.164	0	1063.049162	1866.180289	3107.327151	1759.920497	4	5	373	1.337804079
G32519	327492.789	7352955.287	0	2270.80654	2816.653291	4135.969862	387.7527999	5	7	396	1.476468086
G32519	327344.4871	7352833.449	0	2419.865135	2937.490077	4048.791153	563.5028765	5	7	396	1.560061455
G32519	324599.2685	7352588.509	0	546.1273383	5643.618275	3575.175379	196.6745466	6	5	390	1.57461369
[truncated: 14,774 more rows]
