# Supplementary material for: Ranging behaviour and habitat preferences of the Martial Eagle: Implications for the conservation of a declining apex predator
Source: PLoS One. 2017 Mar 17;12(3):e0173956. doi: 10.1371/journal.pone.0173956 (PMC5357022; doi:10.1371/journal.pone.0173956)
Supplement: S2 File — (CSV) [file pone.0173956.s009.csv]

ID	Latitude	Longitude	Presence	Distance_Edge	shortest.dist_River	shortest.dists_roads	Landcover	LandCover_new	Elevation	Slope	TreeCov
G32553	361891.3113	7318827.864	0	3588.373058	130.0412746	78.38164018	1	0	276	3.994307355	7
G32553	361883.6153	7318836.582	0	3594.464179	129.7084214	76.47676637	1	0	276	3.994307355	7
G32553	361882.8461	7318832.16	0	3595.978384	133.2904292	80.39221773	1	0	276	3.994307355	7
G32553	362056.5828	7318639.42	0	3451.194739	138.0259915	119.8511672	1	0	278	1.4819429	9
G32553	362058.9692	7318647.967	0	3447.634394	130.4454158	112.1032665	1	0	278	1.4819429	9
G32554	318918.5402	7339641.237	0	45.27041378	141.6771159	282.3854374	2	0	286	0.224885067	0
G32554	318855.6177	7339786.297	0	172.4005833	4.169356434	410.9560314	2	0	286	1.134547455	0
G32554	317975.6346	7339937.7	0	509.4870841	80.74610168	209.7399858	2	0	288	0.326530621	0
G32554	318901.8557	7339764.676	0	121.5520395	18.03641168	400.6120148	2	0	286	1.134547455	0
G32554	318855.895	7339726.906	0	84.16849289	55.22038286	353.2555292	2	0	286	1.134547455	0
G32554	318576.6882	7339872.995	0	399.0187581	94.39847263	287.117041	2	0	287	0.224885067	0
G32554	320867.4216	7351250.339	0	447.6735486	264.4719606	116.6922266	2	0	374	1.237034945	0
G32554	318911.2325	7339714.092	0	29.83052335	68.73528245	352.6335342	2	0	286	1.134547455	0
G32554	318527.986	7339880.553	0	444.9829614	102.5736294	269.4699836	2	0	287	0.224885067	0
G32554	318010.4498	7339989.742	0	430.6545557	141.773538	164.6946474	2	0	288	0.737732369	0
G32554	318127.7898	7339988.559	0	530.6685867	215.6472431	211.7866872	2	0	287	1.86739901	0
G32554	-24.042	31.21317	1	745.7748675	193.8391928	198.5773827	2	0	287	0.885077008	0
G32554	318522.2109	7339891.14	0	513.4739182	113.2330321	257.4537425	2	0	287	2.278117016	1
G32554	316795.9503	7344394.211	0	851.841577	1467.88913	175.5148618	2	0	378	0.361301492	3
G32554	316716.881	7344419.15	0	806.0039949	1508.326833	218.2836715	2	0	375	0.309303794	3
G32553	361195.0698	7318722.762	0	4040.635897	401.6999089	599.3382388	2	0	279	0.337325435	4
G32553	361177.6651	7318785.343	0	3978.478697	368.4839273	561.7816174	2	0	283	1.489143161	4
G32553	361205.4659	7319488.189	0	3421.876644	131.8927558	181.6594533	2	0	276	3.641881739	5
G32553	362039.2945	7318077.219	0	3547.091352	270.5255403	186.7093348	2	0	284	0.900409404	5
G32553	361285.3218	7319512.432	0	3450.536884	178.678979	106.8302973	2	0	276	1.027163857	5
G32553	361205.648	7319509.574	0	3404.901198	121.3453612	184.8187547	2	0	276	3.641881739	5
G32554	316691.9373	7344449.471	0	941.0117406	1505.683773	216.9152324	2	0	379	1.673896445	5
G32554	316720.7039	7344332.222	0	917.8708529	1565.164321	272.949783	2	0	379	1.554746422	5
PTT72154	371807.6637	7245674.917	0	3320.076677	1269.897101	209.1030999	2	0	267	1.721375697	5
PTT72154	372001.7923	7245597.515	0	3496.293526	1105.7071	153.4700192	2	0	270	2.358429324	5
PTT72154	371808.5737	7245689.174	0	3323.638184	1281.377815	199.0589456	2	0	267	1.721375697	5
G32554	316777.8081	7344475.387	0	888.7377772	1425.417421	135.3900853	2	0	379	1.376199162	5
G32554	316684.9872	7344375.672	0	753.8725197	1561.356708	270.9680983	2	0	375	0.309303794	5
G32553	361298.9154	7319489.662	0	3476.904396	201.1526638	89.51508694	2	0	276	0.67790079	5
G32553	362073.1094	7318049.905	0	3517.437436	243.2419282	143.3061457	2	0	284	0.900409404	5
G21552	345168.3973	7301189.278	0	208.5874558	1483.399945	70.84612555	2	0	421	1.29280293	6
G32553	361000.6513	7319130.543	0	3592.453827	261.9863498	473.1848674	2	0	276	11.2894057	6
G32553	362091.2258	7318614.456	0	3420.391703	129.7716511	111.3279559	2	0	278	1.4819429	6
G32553	361055.2022	7319060.772	0	3680.705861	269.7997188	462.0064628	2	0	280	0.361301492	6
PTT72154	373976.2779	7250307.804	0	4097.507562	294.4912286	112.0036215	2	0	278	0.927368718	6
PTT72154	373991.6188	7250387.122	0	4029.532103	359.7244911	114.8821961	2	0	277	0.56219751	6
G32553	361060.345	7319048.142	0	3694.08806	274.6702999	464.4778952	2	0	276	2.872942916	6
G32553	361000.1587	7319138.682	0	3585.371444	256.7868783	469.4941624	2	0	276	11.2894057	6
G32553	-24.23517	31.63133	1	3675.217175	287.4064648	480.9980714	2	0	276	11.2894057	6
G32553	361095.7017	7318963.887	0	3783.981136	306.3959008	488.1620106	2	0	276	2.872942916	7
G32553	361281.0191	7318935.9	0	3910.818344	190.1597132	379.7685857	2	0	276	1.546158567	7
G32553	361152.396	7318900.436	0	3868.088259	308.3269612	491.1348201	2	0	276	1.546158567	7
G32553	361080.7354	7318961.071	0	3778.22628	319.2504491	501.5051017	2	0	276	2.872942916	7
G32553	361151.4661	7318930.481	0	3842.459117	288.484225	469.6758495	2	0	276	1.546158567	7
G32554	318665.8317	7339918.861	0	344.7139111	139.1300387	322.8741729	2	0	289	2.65354342	7
G32553	361065.1379	7319000.842	0	3736.348734	303.4774165	488.3524962	2	0	276	2.872942916	7
G32553	361869.1755	7318838.925	0	3608.290207	138.6554877	83.77308023	2	0	276	3.994307355	7
G32553	361027.092	7318779.235	0	3904.767154	482.6317465	665.1080196	2	0	283	2.367287195	7
G32553	361293.9124	7318927.188	0	3925.356627	186.6933238	378.3885273	2	0	276	1.546158567	7
G32553	361840.1253	7318901.332	0	3626.235862	117.2516631	53.70148625	2	0	284	5.61135422	7
G32553	361788.3194	7318895.575	0	3678.262803	139.5301318	90.86428044	2	0	276	2.603839838	7
G32553	-24.236	31.632	1	3789.291426	299.3813742	480.7441532	2	0	276	2.872942916	7
G32553	-24.23717	31.63983	1	3575.702515	112.7643203	60.82341784	2	0	276	3.994307355	7
G32553	-24.2375	31.63283	1	3974.711467	349.5289201	542.9531816	2	0	283	1.489143161	7
PTT72154	-24.89917	31.73283	1	3517.896138	1119.106274	176.3893776	2	0	268	0.73871899	7
G32553	361082.7327	7318900.829	0	3830.095293	358.939316	539.3944721	2	0	276	1.552583474	8
G32553	361031.3637	7318967.108	0	3746.632638	351.1871194	535.8003603	2	0	295	10.73765041	8
G32553	361015.3517	7319030.583	0	3684.432503	319.5260646	511.8021174	2	0	295	10.73765041	8
G32553	360999.8773	7318967.932	0	3729.263755	373.6213807	560.1389603	2	0	295	10.73765041	8
G32553	361027.199	7318943.314	0	3764.592066	370.4811783	554.1197213	2	0	276	8.210040701	8
G32554	314417.7391	7347509.388	0	620.5350253	749.2282976	270.5773458	2	0	399	2.09605247	8
G32553	361064.8235	7319132.682	0	3626.161918	213.6551374	416.9244101	2	0	280	0.361301492	8
G32553	361998.0553	7318697.269	0	3501.038731	141.266391	112.3074911	2	0	288	0.361301492	9
G32554	314387.7682	7347257.797	0	246.5917682	943.6370594	160.1307756	2	0	404	2.318534622	12
G32554	314346.6544	7347447.989	0	546.8702411	843.0690852	354.3988217	2	0	405	1.821619982	24
G32519	332420.9109	7352318.831	0	1350.057506	3943.125131	363.5189402	5	5	380	0.788992602	0
G32519	326107.3658	7349680.905	0	1780.554663	2324.526845	1578.477674	5	5	397	1.316854247	0
G32519	324443.2976	7352802.515	0	702.4084326	3718.142663	41.89413033	5	5	388	0.457660206	0
G32519	325624.4941	7349367.825	0	1311.394456	2423.639555	2151.053152	5	5	391	1.598085374	0
G32519	328239.0462	7351139.496	0	2713.3509	2242.141031	964.1978259	5	5	391	1.913015266	0
G32519	329444.5121	7351928	0	3361.333533	3240.251371	1125.344615	5	5	395	1.781758263	0
G32519	325560.636	7350486.43	0	1525.916612	2641.356978	1690.344576	5	5	393	1.552583474	0
G32519	334418.0761	7356029.96	0	578.8560431	4162.081095	169.1457058	5	5	371	1.355611839	0
G32519	326178.3888	7350915.184	0	2252.24291	2924.62937	938.4253748	5	5	395	1.153130227	0
G32519	328241.2205	7353635.472	0	2935.753911	4737.708701	607.929595	5	5	402	1.236682135	0
G32519	332409.5015	7352380.664	0	1401.173834	4005.8679	302.4666368	5	5	380	0.788992602	0
G32519	328367.6263	7349472.928	0	1044.945034	579.2779537	360.4385447	5	5	372	2.135429797	0
G32519	323916.3442	7350725.337	0	179.9165997	1596.403828	1598.057608	5	5	372	1.183816943	0
G32519	332402.0648	7352221.245	0	1295.907658	3853.394926	447.0733248	5	5	381	0.61858956	0
G21552	348871.8406	7298702.046	0	1060.591278	5.591995815	388.3879321	5	5	386	1.659983846	0
G21552	346317.6612	7296606.633	0	3016.37872	125.5348234	445.1399356	5	5	394	0.469473926	0
G21552	334499.1626	7292402.117	0	1997.178091	154.1849756	2.486720111	5	5	441	0.24592287	0
G21552	333144.4039	7292484.369	0	640.121582	381.4721623	118.8581507	5	5	443	1.695959316	0
G21552	337530.295	7294322.146	0	3096.619783	4.498620224	81.48137051	5	5	420	0.395151294	0
G21552	334361.5294	7289858.825	0	180.9029775	1419.457495	112.1589202	5	5	442	1.330413453	0
G21552	347230.2714	7298285.416	0	2508.358235	155.9526886	1238.735352	5	5	390	1.936034797	0
G21552	347923.2599	7294244.005	0	1397.991737	2121.760719	164.2171019	5	5	408	1.593900476	0
G21552	335053.3992	7294457.488	0	1873.2035	773.5908296	173.1800002	5	5	431	0.256816758	0
G21552	335078.5854	7293480.074	0	2621.674491	86.2568259	230.2065964	5	5	427	2.041438593	0
G21552	338194.5728	7297336.156	0	930.2950563	1842.032212	1353.428948	5	5	437	0.689910972	0
G21552	341050.1891	7289069.51	0	1245.430783	3127.818489	90.26002505	5	5	438	1.37962194	0
G21552	332840.1607	7293042.77	0	355.7453553	218.8203774	101.2201815	5	5	438	1.57602485	0
G21552	347673.117	7292661.498	0	90.92254282	3127.274497	1232.154856	5	5	423	1.444918735	0
G21552	342626.99	7294424.059	0	3526.783136	74.817666	537.7760255	5	5	407	0.309303794	0
G21552	348443.3061	7294357.736	0	991.9250996	2445.020357	201.8130175	5	5	412	0.830797437	0
G21552	343963.9507	7297459.896	0	3284.644264	168.6309306	299.1200379	5	5	405	1.768400139	0
G21552	332556.2332	7290955.177	0	17.52162878	398.6936163	317.0102844	5	5	446	0.415420555	0
G21552	333053.5589	7292971.731	0	563.5252386	91.20179128	76.56199683	5	5	441	1.012041003	0
G21552	332947.5129	7292997.486	0	459.5894014	123.9247214	4.443282387	5	5	441	1.084823154	0
G21552	343346.5193	7294860.06	0	4070.884695	170.5655156	860.7970864	5	5	410	2.505592804	0
G21552	345706.6518	7298783.237	0	2577.714382	241.7488065	1560.07295	5	5	403	0.449763204	0
G21552	333060.0004	7293035.356	0	574.4942409	154.7457381	57.64805344	5	5	443	3.153305627	0
G21552	347668.5657	7292636.201	0	70.69085417	3146.604833	1256.00876	5	5	425	1.642324552	0
G21552	339127.8666	7293875.105	0	3656.762038	0.520260501	1394.199073	5	5	415	1.349067966	0
G21552	342263.3151	7289875.639	0	1360.930212	1674.486679	784.5845403	5	5	443	1.505587874	0
G21552	346892.9646	7297050.362	0	2536.922634	12.99477531	586.6991142	5	5	393	1.737334862	0
G21552	339086.705	7295850.017	0	1701.600638	129.8379571	898.7100642	5	5	425	0.361301492	0
G21552	344429.9792	7299544.481	0	1967.140117	179.7956253	183.7199255	5	5	413	0.24592287	0
G21552	345088.8361	7298649.282	0	2735.58977	378.2215833	956.9709998	5	5	410	2.016279821	0
G21552	343901.1252	7291720.103	0	1525.143491	185.2583636	166.7589787	5	5	418	1.142718008	0
G21552	343369.2096	7295687.818	0	3777.586792	145.7904704	480.1241558	5	5	404	0.830166131	0
G21552	332590.9652	7291311.118	0	123.2602764	430.892842	193.8877655	5	5	440	1.123820467	0
G21552	332757.9433	7292627.665	0	247.7813205	2.181645601	78.15853275	5	5	444	0.309303794	0
G21552	341171.9287	7289719.137	0	1365.601994	2682.571662	45.88215216	5	5	433	0.977572587	0
G21552	337209.1379	7292680.049	0	3553.695749	1431.994514	152.8604842	5	5	436	0.7006768	0
G21552	338475.8191	7290001.914	0	1194.085182	3212.757764	364.2493729	5	5	458	1.342015149	0
G21552	347777.9837	7293805.369	0	1110.172576	2306.154199	123.6236081	5	5	413	1.13593261	0
G21552	337543.7986	7296637.612	0	1221.116236	1788.087122	449.9795682	5	5	438	0.67790079	0
G21552	335463.7212	7293599.86	0	2810.814229	121.0399308	111.8451716	5	5	426	1.342015149	0
G21552	344383.5762	7297314.207	0	3711.730901	179.7639138	742.9116643	5	5	393	0.361301492	0
G21552	343345.3645	7294863.473	0	4074.316044	167.4288833	861.0618223	5	5	410	2.505592804	0
G21552	333046.034	7292992.77	0	557.5221075	112.3287409	81.79400225	5	5	441	1.012041003	0
G21552	333339.7492	7291632.356	0	887.3729951	828.9883367	374.5435906	5	5	453	0.737732369	0
G32553	346986.1817	7317210.44	0	883.9888338	2438.395379	279.8613137	5	5	362	1.47181308	0
G32553	353891.8588	7318213.278	0	3531.307196	86.16186884	172.4610297	5	5	309	0.49183668	0
G32553	358674.6372	7319238.109	0	2653.030389	1855.083012	1265.336736	5	5	327	2.132302317	0
G32553	364691.2216	7315924.815	0	1500.722133	1729.661504	376.19466	5	5	302	0.991636156	0
G32553	357885.2163	7317413.989	0	3222.829193	32.39875877	33.18316567	5	5	298	1.5678978	0
G32553	356506.5974	7318882.645	0	2640.549837	1090.18256	399.229894	5	5	325	1.855192181	0
G32553	347128.3831	7319002.498	0	2664.106036	3995.799394	1997.655775	5	5	377	0.938884821	0
G32553	353676.8449	7320501.344	0	1342.328156	1469.146453	365.4102921	5	5	324	2.273787646	0
G32553	359165.6947	7320551.103	0	1551.552322	2140.402022	2459.092987	5	5	308	0.938884821	0
G32553	351915.9585	7316349.416	0	1982.531584	278.5623882	93.64538487	5	5	329	1.700687747	0
G32553	356647.8671	7316920.064	0	2393.305553	21.69947748	15.78165418	5	5	302	0.699470314	0
G32553	354030.8182	7318100.622	0	3412.330536	92.49811021	92.30776828	5	5	308	0.92783928	0
G32553	357374.2759	7319703.411	0	1902.157202	1642.774582	1347.216669	5	5	315	1.632229089	0
G32553	349289.987	7315856.364	0	817.4795478	640.4850021	677.5745484	5	5	353	3.152983327	0
G32553	351998.4744	7316622.643	0	2247.744631	6.213295061	349.9908304	5	5	331	0.224885067	0
G32553	354464.8657	7318946.988	0	2711.968519	161.7221265	130.4458259	5	5	302	0.699470314	0
G32553	350252.409	7318120.541	0	3177.261391	1840.880567	508.0589207	5	5	357	2.365782023	0
G32553	351423.6203	7317788.391	0	3429.966706	1165.482869	330.5082944	5	5	343	4.508559812	0
G32553	354538.8702	7320124.74	0	1540.270322	712.8689306	209.9680571	5	5	302	0.163266636	0
G32553	356902.8096	7318474.759	0	3082.8028	522.762809	31.45065412	5	5	313	1.552114638	0
G32553	357047.2865	7317451.664	0	3006.512203	234.2482346	118.4004738	5	5	304	1.642324552	0
G32553	349053.3533	7317481.598	0	1921.924576	1950.616327	114.4003027	5	5	355	0.942089383	0
G32553	354309.6455	7318827.455	0	2857.61775	49.41593842	245.3256748	5	5	306	0.699470314	0
G32553	356923.6589	7318046.159	0	3511.521278	213.8959965	339.1389267	5	5	308	2.290792158	0
G32553	348375.4314	7321811.054	0	1089.426898	4889.185454	576.844614	5	5	403	2.143767439	0
G32553	353353.892	7319494.032	0	2399.906632	1050.964623	688.192529	5	5	322	0.722574253	0
G32553	357263.7511	7319869.379	0	1726.819427	1745.1592	1469.513659	5	5	312	1.854251796	0
G32553	350587.6005	7315990.61	0	1469.39778	161.9520006	32.45288359	5	5	337	2.164117856	0
G32553	351241.4615	7317836.014	0	3424.291254	1216.861987	156.8766227	5	5	358	4.597971276	0
G32553	353998.5364	7319033.963	0	2710.81956	270.724997	594.7238378	5	5	315	1.048377	0
G32553	357969.2113	7317230.886	0	3093.532351	31.3579644	54.49235669	5	5	298	0.901217862	0
G32553	347957.4965	7318652.729	0	2502.932272	3471.826238	1482.364837	5	5	369	2.859874815	0
G32553	349944.5949	7320021.904	0	3393.966646	3607.755168	1380.259982	5	5	364	1.824133618	0
G32553	357773.9338	7317776.856	0	3517.737573	199.0413394	151.2082201	5	5	298	1.847666114	0
G32553	357782.5653	7317769.057	0	3513.37231	200.0162645	148.5515487	5	5	298	1.847666114	0
G32553	349475.2405	7315984.98	0	1034.514021	636.6670339	486.9899498	5	5	337	1.29280293	0
G32553	350962.804	7316637.867	0	2196.189234	277.5355652	18.58427964	5	5	326	0.801045354	0
G32553	357964.0489	7317222.984	0	3084.151615	40.52631618	46.2992891	5	5	298	0.901217862	0
G32553	353829.6212	7318337.169	0	3426.677434	215.2495253	278.9861782	5	5	316	0.639769409	0
G32553	357464.1785	7317852.936	0	3497.82796	24.82132952	185.2319838	5	5	300	0.457660206	0
G32553	350227.7278	7315369.474	0	771.9896944	334.4679663	170.6869712	5	5	347	1.745397081	0
G32553	349268.5074	7317284.667	0	1906.608746	1658.957826	120.5994617	5	5	345	1.598085374	0
G32553	350495.3327	7316375.722	0	1812.86337	224.111951	289.2355707	5	5	341	2.582468732	0
G32553	358670.8996	7318752.075	0	3114.908536	1520.301665	862.5862309	5	5	312	0.91526202	0
G32553	358580.0834	7320422.667	0	1495.81943	2548.314982	2344.28956	5	5	310	2.035981207	0
G32553	357242.7287	7317650.799	0	3247.435165	274.9883124	102.2837427	5	5	303	0.801045354	0
G32553	350255.6429	7315734.111	0	1129.700915	111.6968751	242.08121	5	5	339	1.389650265	0
G32553	353622.9853	7318140.893	0	3487.365579	110.7193707	56.36689908	5	5	312	0.415420555	0
G32553	350039.8528	7317986.377	0	2938.592337	1871.967268	417.7750955	5	5	368	3.248271959	0
G32553	357943.5569	7317314.371	0	3157.017427	6.943917164	59.67852966	5	5	301	0.594089655	0
G32553	352658.3288	7317294.619	0	2791.774292	123.3533604	79.75291561	5	5	322	1.5678978	0
G32553	359921.9254	7314029.722	0	697.8893802	309.7007508	2328.05563	5	5	303	0.788992602	0
G32553	351031.2958	7316132.213	0	1730.368827	111.2062756	102.4946695	5	5	332	2.421077954	0
G32553	349649.2676	7317508.712	0	2321.569676	1591.370635	25.15200893	5	5	354	2.143890057	0
G32553	357841.8356	7317597.262	0	3374.465458	125.9299606	65.00050366	5	5	302	0.24592287	0
G32553	352763.8075	7316691.487	0	2179.693809	91.29369589	135.0878198	5	5	323	0.839324494	0
G32553	357237.6663	7320441.671	0	1154.528525	1537.191135	1503.097437	5	5	308	2.041438593	0
G32553	347173.6418	7318983.143	0	2655.051767	3963.464746	1966.684211	5	5	377	0.938884821	0
G32553	358657.1146	7318812.743	0	3052.922015	1551.682829	900.0576673	5	5	313	1.376199162	0
G32553	352698.8943	7316614.786	0	2113.347396	94.23670266	172.5748686	5	5	324	1.094682821	0
G32553	351707.0778	7317532.67	0	3177.734939	874.1152557	592.1207699	5	5	337	3.335055854	0
G32553	351947.1035	7320955.256	0	1709.532434	3053.953112	50.90877049	5	5	358	2.188567035	0
G32553	351746.7027	7319744.623	0	2879.63485	2128.394341	440.1301784	5	5	351	2.06036929	0
G32553	352569.9574	7317895.439	0	3399.057861	233.6112594	151.4167905	5	5	321	1.229433177	0
G32553	352226.5317	7317985.566	0	3538.599932	549.3538844	195.5136267	5	5	320	2.305327054	0
G32553	353168.9711	7319543.779	0	2419.588386	1236.552024	686.9485584	5	5	327	1.086164776	0
G32553	358734.0126	7320013.414	0	1932.500404	2349.286231	1997.113289	5	5	318	2.159276042	0
G32553	351464.8826	7318341.115	0	3971.896503	1363.368964	320.2185141	5	5	330	1.805933117	0
G32553	351093.3228	7316607.063	0	2203.439705	159.8306838	111.7868417	5	5	329	0.854438655	0
G32553	351856.4365	7320623.003	0	2046.816927	2839.369926	395.0813054	5	5	365	1.577686088	0
G32553	353235.3879	7317996.428	0	3401.315792	29.72682906	80.36395948	5	5	314	1.063927172	0
G32553	348570.6334	7320502.499	0	2349.760189	4751.606447	1893.797738	5	5	378	0.872901051	0
G32553	353122.6669	7317953.057	0	3374.953736	71.92900966	99.11155197	5	5	316	0.349748189	0
G32553	353970.2166	7316362.29	0	1679.704491	1212.448645	1114.535979	5	5	348	2.660316763	0
G32553	357152.1368	7319187.828	0	2395.384026	1123.533638	786.8063056	5	5	315	0.256816758	0
G32553	352707.1249	7316990.815	0	2484.098332	150.8616475	221.5889217	5	5	322	2.289745296	0
G32553	353811.0128	7316329.892	0	1668.356242	1112.074656	972.7027236	5	5	353	1.708497441	0
G32553	347536.9846	7317267.043	0	1058.970899	2224.756994	231.5499088	5	5	364	1.475220206	0
G32553	350608.7192	7320002.163	0	3096.28662	3100.422128	717.3022387	5	5	345	0.91526202	0
G32553	350058.6879	7316205.055	0	1525.996133	349.435023	189.4802782	5	5	332	0.979507033	0
G32553	358670.0866	7318739.431	0	3126.706984	1511.069763	852.6212203	5	5	312	0.91526202	0
G32553	359907.8851	7314062.926	0	727.8867472	323.4121473	2301.030394	5	5	308	1.489260954	0
G32553	356229.5444	7316340.33	0	1728.801871	171.6422174	75.86196038	5	5	307	1.049140327	0
G32553	350936.9809	7316854.683	0	2396.925579	441.5834707	149.2427245	5	5	328	1.094682821	0
G32553	357517.9641	7317811.089	0	3471.646064	35.50860946	136.0929425	5	5	304	2.112944441	0
G32553	349833.425	7315446.363	0	734.572484	10.34228053	226.8935022	5	5	338	0.674627486	0
G32553	351408.2711	7317789.549	0	3426.749763	1166.80133	315.9757344	5	5	343	4.508559812	0
G32553	347956.0924	7317616.848	0	1492.817191	2446.866021	467.5521705	5	5	378	1.29280293	0
G32553	357371.1557	7317639.329	0	3267.75488	189.0414562	17.41531473	5	5	303	1.247826251	0
G32553	350479.5009	7318868.43	0	3899.019194	2399.186683	719.6635006	5	5	344	1.336929044	0
G32553	354645.448	7320127.462	0	1518.305939	702.7517623	247.2343223	5	5	302	0.900409404	0
G32553	358369.8822	7318399.168	0	3359.979036	1059.384218	398.8684245	5	5	305	1.737334862	0
G32553	348627.4606	7319576.769	0	3237.687031	3894.243629	2252.393874	5	5	366	0.91526202	0
G32553	357639.6022	7318672.088	0	2953.348175	730.7369837	385.9777081	5	5	326	1.012041003	0
G32553	361359.519	7322820.83	0	922.9314051	98.2799908	201.6935805	5	5	264	1.580229437	0
G32553	351865.6153	7317575.124	0	3201.416131	715.42136	584.5951497	5	5	328	2.359969813	0
G32553	352238.1126	7317996.112	0	3547.332903	547.783081	186.5686937	5	5	320	2.305327054	0
G32553	354780.1488	7319231.693	0	2374.908813	194.7804318	126.0365987	5	5	307	5.15135683	0
G32553	360001.3176	7320989.456	0	1498.264602	1763.685183	1958.427785	5	5	304	4.1097882	0
G32553	356580.3235	7315683.68	0	1178.009183	172.4554056	144.0024575	5	5	307	4.213464652	0
G32553	354546.1028	7319885.646	0	1774.107801	478.5363862	13.51117502	5	5	301	0.699470314	0
G32553	357223.0337	7319127.317	0	2462.096057	1060.348818	755.4526349	5	5	313	0.395151294	0
G32553	358326.8766	7317979.748	0	3752.581591	741.4374635	125.4732266	5	5	308	1.642217759	0
G32553	360014.1791	7314542.243	0	1218.622298	253.8914291	1813.847723	5	5	303	1.583872132	0
G32553	350073.7349	7316186.687	0	1512.616702	325.9682172	172.6703321	5	5	332	0.979507033	0
G32553	356725.191	7317075.367	0	2562.812817	24.567479	45.11325127	5	5	309	0.326530621	0
G32553	349895.0803	7316222.373	0	1484.615861	482.764885	239.5571025	5	5	336	2.026603183	0
G32553	354571.8826	7318493.899	0	3138.210923	308.2998066	57.00550134	5	5	308	5.637395317	0
G32553	353812.3472	7316312.43	0	1650.887094	1124.733803	979.4629147	5	5	353	1.708497441	0
G32553	348627.2323	7319590.836	0	3224.221672	3906.730805	2266.236893	5	5	366	0.91526202	0
G32553	350855.061	7317745.569	0	3228.558842	1216.675149	23.08559036	5	5	358	3.58914324	0
G32553	360034.9586	7319874.753	0	2474.190918	1061.611754	1406.692648	5	5	321	1.406742775	0
G32554	321803.2009	7344495.742	0	80.84816308	251.5312892	918.281392	5	5	339	0.576623504	0
G32554	315058.4738	7348789.755	0	1410.55774	544.8603066	947.8688552	5	5	407	0.349748189	0
G32554	320720.6152	7342892.176	0	683.0467593	1617.948033	56.13860604	5	5	355	3.588997249	0
G32554	314586.283	7348014.336	0	820.0012714	280.1849573	139.45197	5	5	393	1.695959316	0
G32554	318628.1448	7348633.254	0	2284.684191	2249.122001	1991.319385	5	5	379	1.489260954	0
G32554	321599.5466	7348718.538	0	1128.382566	723.1129135	841.1105739	5	5	372	1.336929044	0
G32554	316527.8841	7346996.891	0	2199.339094	140.1627152	829.1789302	5	5	377	0.256816758	0
G32554	321055.0034	7348401.303	0	1689.172403	174.6518831	439.7931987	5	5	359	1.699515923	0
G32554	314862.8169	7347303.819	0	1056.339637	566.4386304	0.170037368	5	5	398	3.165327235	0
G32554	319130.8814	7350537.006	0	460.2710696	1518.33998	1496.665928	5	5	381	0.979507033	0
G32554	320071.1365	7350952.135	0	265.3769677	519.5539935	469.0071938	5	5	385	1.134547455	0
G32554	315862.7855	7345424.32	0	615.5390117	1692.862332	437.646277	5	5	410	3.209427958	0
G32554	313646.2449	7349825.081	0	245.4919538	1072.003219	278.1707342	5	5	405	1.4819429	0
G32554	321300.2689	7344580.367	0	231.7691203	309.2689482	417.4225338	5	5	343	0.395151294	0
G32554	317763.7628	7340056.146	0	298.6228327	7.759605063	180.3972839	5	5	288	6.36E-15	0
G32554	316578.737	7347040.435	0	2265.754225	97.27392496	893.8514414	5	5	379	0.594089655	0
G32554	319253.1284	7344396.714	0	1930.757054	467.1990679	505.8283647	5	5	352	0.163266636	0
G32554	314450.8029	7349472.954	0	1031.851057	290.6995697	784.3284153	5	5	399	0.801045354	0
G32554	317448.9657	7343056.579	0	1170.301015	2023.631548	11.0845007	5	5	359	4.459409183	0
G32554	318445.7048	7348611.926	0	2305.207933	2313.323303	2171.54635	5	5	384	1.246087004	0
G32554	316242.6448	7346281.646	0	1477.846518	851.6939028	78.170641	5	5	397	1.359792985	0
G32554	319510.3248	7342419.261	0	50.66019477	2447.726055	146.0104577	5	5	339	3.479684553	0
G32554	318496.2553	7348580.286	0	2335.616076	2328.404896	2119.104713	5	5	382	1.246087004	0
G32554	321187.8053	7346151.672	0	1247.777742	500.7516469	57.11193661	5	5	345	1.185303556	0
G32554	317864.207	7343945.423	0	1856.636298	1044.206297	144.0209176	5	5	378	0.594089655	0
G32554	315900.7383	7348638.14	0	2119.558435	1104.115447	1582.434356	5	5	411	1.315029683	0
G32554	317891.3306	7345233.101	0	2371.800899	95.38116475	143.6070402	5	5	360	1.13593261	0
G32554	317659.0883	7340097.561	0	194.3016479	40.02722592	167.5342091	5	5	288	0.163266636	0
G32554	315922.8099	7345073.299	0	583.4541386	1741.495046	456.8412724	5	5	409	5.741282766	0
G32554	318306.5841	7346546.226	0	3301.993042	853.5769731	1459.418649	5	5	377	1.729403529	0
G32554	316682.519	7347095.043	0	2375.915564	10.16615425	997.585464	5	5	378	0.689910972	0
G32554	318638.241	7350649.474	0	276.0107168	1910.415113	1743.603198	5	5	389	1.268868864	0
G32554	318377.5704	7349743.276	0	1180.051503	2500.96072	2387.124004	5	5	393	1.87848969	0
G32554	316348.6586	7345982.994	0	1338.403809	1015.888662	106.9553855	5	5	396	2.235315051	0
G32554	316006.1708	7347107.45	0	1934.703617	22.92750082	622.2233515	5	5	380	0.61858956	0
G32554	320337.9876	7346758.41	0	2248.639682	706.392658	451.6246754	5	5	358	1.129325872	0
G32554	317078.2591	7348580.036	0	2385.264474	1502.10356	2443.266935	5	5	390	1.247755941	0
G32554	318462.4017	7348120.602	0	2795.843689	1988.462171	2166.546966	5	5	384	1.489260954	0
G32554	316362.1513	7345975.853	0	1344.080274	1010.968573	105.1279509	5	5	396	2.235315051	0
G32554	316792.2328	7343773.57	0	780.3642608	1896.26119	324.607738	5	5	383	2.016279821	0
G32554	318677.5806	7344924.074	0	2587.202178	67.34718978	692.8050276	5	5	356	0.56732934	0
G32554	314594.6165	7349024.441	0	1112.645829	84.07494472	674.0428587	5	5	396	0.674627486	0
G32554	322797.2431	7346169.778	0	997.2618611	1040.875428	1636.304241	5	5	364	1.401144089	0
G32554	315593.0777	7349594.172	0	1185.736359	1158.205573	1775.87839	5	5	412	1.593900476	0
G32554	315808.5701	7349188.357	0	1570.037193	1300.045679	1795.225333	5	5	407	0.801045354	0
G32554	319783.8906	7350853.468	0	333.1449725	800.4579388	771.4770942	5	5	380	0.513623197	0
G32554	318732.8068	7350668.151	0	266.8808508	1815.57004	1660.811469	5	5	386	1.02414003	0
G32554	319244.1883	7343240.827	0	812.5797965	1622.882646	644.7872693	5	5	344	2.112944441	0
G32554	317814.8895	7347679.721	0	3278.20034	1214.874078	2121.600742	5	5	393	2.17980165	0
G32554	319165.9315	7350833.021	0	185.2776419	1352.200948	1243.21682	5	5	384	1.934155295	0
G32554	316889.1061	7347068.976	0	2495.352308	122.281717	1093.452119	5	5	375	0.256816758	0
G32554	316368.9828	7344926.355	0	986.0835505	1425.014343	143.4042692	5	5	396	2.377346159	0
G32554	314961.4055	7346851.843	0	1137.19965	804.786479	191.5578439	5	5	391	1.315029683	0
G32554	319319.569	7344403.907	0	1927.332092	460.8410094	508.8713431	5	5	353	0.576623504	0
G32554	315776.6976	7345379.366	0	518.5667806	1748.732986	473.7098247	5	5	418	1.49060876	0
G32554	318989.5993	7339731.577	0	29.03153844	52.24573563	384.3056735	5	5	286	2.312672248	0
G32554	320536.6205	7347074.762	0	2376.55483	377.5673067	145.4137601	5	5	350	1.188051593	0
G32554	323529.3211	7345814.161	0	788.5276328	1768.670736	1444.441951	5	5	366	1.85495713	0
G32554	314360.6012	7346930.206	0	539.8787717	1188.145384	97.92963577	5	5	414	1.686159715	0
G32554	319857.8198	7350704.108	0	489.4796716	844.9017972	770.2893001	5	5	378	1.130601027	0
G32554	315650.5477	7350560.278	0	219.0711527	1785.369158	996.9530352	5	5	420	0.653040032	0
G32554	316181.4287	7346399.468	0	1524.026061	733.0971466	140.5418997	5	5	394	1.934155295	0
G32554	319091.9326	7348903.358	0	2058.736974	1781.998447	1576.667258	5	5	378	0.256816758	0
G32554	319133.9019	7348313.274	0	2650.058309	1747.398843	1480.740661	5	5	369	1.011882781	0
G32554	315889.568	7346093.041	0	1100.975834	1035.759053	38.10777813	5	5	401	2.246776879	0
G32554	316256.8376	7346554.772	0	1689.735319	578.7721957	311.2688513	5	5	390	2.632318735	0
G32554	315100.6524	7347923.566	0	1324.30914	31.77581606	528.1138053	5	5	392	1.444918735	0
G32554	315239.3361	7347423.183	0	1437.653399	210.6100169	383.3061051	5	5	389	0.309303794	0
G32554	320899.9483	7350283.174	0	1138.734729	375.1608521	43.67504007	5	5	369	1.359792985	0
G32554	322731.251	7348629.558	0	3.087710961	95.57157407	1915.493099	5	5	356	0.801045354	0
G32554	318414.82	7344933.593	0	2678.95373	80.16523907	442.5044961	5	5	356	1.124286785	0
G32554	317005.7675	7346239.314	0	2017.67834	361.9121631	474.2688117	5	5	379	1.505587874	0
G32554	318980.5308	7346965.613	0	3425.522645	1641.219703	1704.695766	5	5	369	0.839324494	0
G32554	316082.8448	7347317.471	0	2147.876661	186.0937465	838.4753447	5	5	385	3.141921497	0
G32554	317164.5159	7346703.042	0	2426.498034	71.68701414	948.2040709	5	5	370	0.977572587	0
G32554	314513.7473	7347496.524	0	715.8995817	688.2021311	195.1881792	5	5	400	1.695959316	0
G32554	318189.8979	7347319.649	0	3610.881586	1240.775476	2033.332497	5	5	381	1.601777677	0
G32554	321550.1866	7350525.489	0	1153.431845	288.066758	78.22084751	5	5	376	0.801045354	0
G32554	316861.2556	7343447.78	0	800.1990217	2069.473436	0.279771005	5	5	397	4.11151856	0
G32554	316225.2043	7350530.354	0	307.544286	2179.26688	1278.693687	5	5	417	1.748219934	0
G32554	322047.6373	7350311.341	0	833.9623648	766.9166432	353.2819923	5	5	412	8.157531243	0
G32554	316948.2808	7347055.977	0	2525.464559	156.4252206	1116.428936	5	5	375	1.134547455	0
G32554	320588.0727	7347465.84	0	2315.851676	303.920462	71.59035299	5	5	353	0.912489727	0
G32554	317345.6908	7345643.739	0	2082.449603	213.2270169	172.6772919	5	5	367	1.737334862	0
G32554	320595.1761	7348698.299	0	2132.391066	281.4319791	80.5465637	5	5	359	0.457660206	0
G32554	315840.333	7349243.336	0	1514.251361	1333.060949	1851.312211	5	5	407	1.142718008	0
G32554	317028.3223	7347023.131	0	2554.887199	192.1393941	1135.066928	5	5	376	2.659393806	0
G32554	318620.247	7348698.1	0	2219.558071	2256.209668	2005.81565	5	5	378	1.469081679	0
G32554	317941.8425	7345584.079	0	2611.261848	182.0967976	462.6738456	5	5	361	0.56219751	0
G32554	319480.4386	7344469.835	0	1977.062712	396.9384408	536.8961519	5	5	351	1.598085374	0
G32554	321362.0562	7350349.89	0	1267.048253	81.86842445	35.76891499	5	5	371	1.024608937	0
G32554	316796.0955	7347507.548	0	2757.817501	394.7940366	1402.006764	5	5	379	0.457660206	0
G32554	322449.1474	7343280.28	0	70.59039837	9.783817365	224.2289905	5	5	330	1.123820467	0
G32554	321658.1458	7344477.737	0	17.17815629	369.4689654	787.1138562	5	5	342	0.56219751	0
G32554	319524.6436	7348161.495	0	2862.800912	1358.582353	1109.215522	5	5	367	0.801045354	0
G32554	314479.4518	7347448.888	0	679.5829027	745.8346025	249.5177345	5	5	397	2.130562598	0
G32554	319481.6079	7350481.933	0	617.387632	1271.206972	1206.079953	5	5	378	0.547391364	0
G32554	320697.5543	7346539.864	0	1848.919047	591.4077737	302.5922161	5	5	354	1.305910438	0
G32554	319173.2668	7350545.253	0	462.0375969	1478.086793	1454.691579	5	5	379	1.406742775	0
G32554	316474.1212	7348637.674	0	2204.200974	1501.174494	2072.013854	5	5	399	2.053667895	0
G32554	320749.1601	7350494.737	0	890.2898342	339.8047113	76.80206426	5	5	371	1.048377	0
G32554	320943.7679	7348406.528	0	1799.96691	63.49027835	330.579449	5	5	355	0.463950057	0
G32554	319556.5075	7350309.426	0	804.6571833	1334.869434	1221.42998	5	5	375	0.7006768	0
G32554	318366.1606	7348717.285	0	2204.284951	2327.709422	2260.415141	5	5	384	1.389650265	0
G32554	318904.9285	7350536.749	0	414.8309658	1714.393349	1637.833376	5	5	386	1.086164776	0
G32554	315571.9138	7349644.427	0	1138.058852	1157.291941	1721.393705	5	5	411	1.659983846	0
G32554	313754.3536	7350161.394	0	81.38631923	1231.288054	419.7674724	5	5	409	1.359792985	0
G32554	317225.323	7346590.631	0	2401.962815	38.82927596	888.1470967	5	5	370	1.048377	0
G32554	320150.4528	7350579.234	0	644.5709836	717.5745016	581.5611869	5	5	379	0.983600885	0
G32554	316081.1912	7346808.843	0	1760.005582	322.4713036	419.7683311	5	5	382	0.942089383	0
G32554	317474.8769	7343626.646	0	1418.260386	1524.565584	185.184145	5	5	396	4.160667299	0
G32554	317635.8137	7342083.061	0	696.8137651	1616.848499	143.6237924	5	5	376	5.331556559	0
G32554	318598.3343	7350610.003	0	311.2949193	1962.019007	1792.891882	5	5	387	0.674627486	0
G32554	323566.5307	7347511.864	0	909.7886271	1413.629111	2643.229208	5	5	373	1.86739901	0
G32554	315068.6205	7349937.214	0	879.4580373	935.4751303	1265.192853	5	5	412	1.797139756	0
G32554	320533.5843	7348585.504	0	2199.949886	344.4270774	103.2219694	5	5	357	0.790265001	0
G32554	320426.6701	7349017.882	0	2227.386931	445.9352731	348.2883255	5	5	362	1.02414003	0
G32554	322642.0269	7347143.649	0	1133.213342	708.6761059	1650.100249	5	5	362	1.72095294	0
G32554	315046.2638	7346965.289	0	1226.385504	665.2179269	49.98754744	5	5	392	1.552114638	0
G32554	321621.5354	7347774.127	0	1242.831095	472.0664702	985.3912848	5	5	357	0.839324494	0
G32554	319093.9828	7344714.521	0	2273.800391	147.4185472	836.4076435	5	5	352	0.256816758	0
G32554	318665.5068	7348509.025	0	2410.655345	2213.313749	1947.08556	5	5	380	1.246087004	0
G32554	319151.1252	7348295.01	0	2669.953001	1730.404887	1464.520458	5	5	369	1.011882781	0
G32554	319707.2717	7345735.555	0	2164.591895	865.8331328	1296.730128	5	5	360	0.983600885	0
G32554	319016.7039	7348824.481	0	2129.695359	1858.205961	1632.673614	5	5	376	0.790265001	0
G32554	322155.515	7344136.936	0	94.25417601	50.03560376	516.4215957	5	5	335	1.063927172	0
G32554	318708.0419	7349809.397	0	1118.857496	2180.709671	2100.804246	5	5	384	1.02414003	0
G32554	318799.6267	7349121.34	0	1812.622743	2071.560349	1918.023478	5	5	380	1.158420471	0
G32554	318731.1942	7349755.845	0	1174.455165	2150.758016	2073.594708	5	5	385	0.830797437	0
G32554	319585.6946	7350295.959	0	826.5660852	1322.863993	1196.854185	5	5	375	0.7006768	0
G32554	318608.6755	7347169.361	0	3747.22783	1443.845113	2054.023929	5	5	373	0.24592287	0
G32554	316097.4009	7347348.042	0	2181.098621	216.475713	871.8893923	5	5	385	3.141921497	0
G32554	322013.0031	7350460.462	0	779.440055	734.5199871	204.9289926	5	5	408	9.829086519	0
G32554	318969.5443	7344879.142	0	2463.156624	18.75219473	969.87156	5	5	353	0.256816758	0
G32554	317208.6786	7348761.053	0	2226.617166	1714.123319	2666.33874	5	5	387	0.801045354	0
G32554	318020.1743	7340154.637	0	555.8566386	261.926829	14.06168848	5	5	289	3.149668383	0
G32554	320790.5277	7342858.919	0	697.8043552	1567.343912	3.737486219	5	5	356	3.100915062	0
G32554	315905.077	7344760.652	0	527.9595856	1902.669372	611.2714173	5	5	409	5.977961275	0
G32554	317960.7071	7350539.864	0	416.1352479	2585.696979	1488.187935	5	5	399	1.086164776	0
G32554	317261.5382	7347754.319	0	3228.964979	863.9827299	1868.955252	5	5	383	2.315894643	0
G32554	320648.9936	7350459.695	0	891.7819232	436.7352896	167.3057765	5	5	375	1.745397081	0
G32554	320703.7065	7346538.716	0	1844.190323	587.7170403	298.8328283	5	5	354	1.305910438	0
G32554	316345.6428	7345970.703	0	1328.137909	1026.513873	111.6149052	5	5	396	2.235315051	0
G32554	318443.7176	7339743.415	0	507.3972261	33.48443208	109.0099426	5	5	287	0.854438655	0
G32554	315999.0949	7346736.946	0	1651.599797	393.3104096	313.8211184	5	5	383	1.012041003	0
G32554	317125.6143	7348794.744	0	2179.865237	1721.524162	2646.651269	5	5	390	2.204373268	0
G32554	314493.662	7348088.136	0	734.2809578	296.9417906	97.92890798	5	5	392	1.577686088	0
G32554	320399.0305	7344891.234	0	1179.208269	12.8914689	482.0903407	5	5	344	0.816280158	0
G32554	319149.2624	7350538.47	0	463.063275	1501.989967	1479.333787	5	5	381	0.979507033	0
G32554	322203.2986	7343739.552	0	99.69556035	7.18891581	135.8715401	5	5	332	0.457660206	0
G32554	314157.1782	7347130.539	0	344.3624178	1198.709462	98.98446449	5	5	408	2.558097586	0
G32554	315974.9444	7347248.118	0	2028.301644	118.1290883	719.8010928	5	5	383	0.912489727	0
G32554	319701.7215	7350789.314	0	388.2592269	904.701069	872.600408	5	5	380	0.395151294	0
G32554	318703.9321	7348886.881	0	2036.517159	2170.174406	1951.607437	5	5	378	1.627264899	0
G32554	320827.9157	7342713.823	0	603.263952	1601.079369	150.9336407	5	5	344	2.761518217	0
G32554	320227.7563	7345144.853	0	1427.981811	268.6413647	672.1004281	5	5	349	0.671099619	0
G32554	320777.6345	7347222.275	0	2244.733571	117.4140235	83.74180218	5	5	349	0.576623504	0
G32554	315876.2837	7347355.188	0	2063.325373	206.1581457	750.0103342	5	5	382	0.839324494	0
G32554	317475.5194	7348956.371	0	2065.953834	1994.148734	2846.227125	5	5	392	1.124286785	0
G32554	322363.8448	7343591.466	0	85.96351707	151.5065338	65.86273129	5	5	335	2.068933248	0
G32554	320249.2982	7350200.514	0	1031.737509	905.3731696	637.3341506	5	5	371	0.942089383	0
G32554	315674.5744	7347424.634	0	1872.549745	107.0462682	691.621407	5	5	385	1.625475078	0
G32554	314812.8805	7347934.142	0	1038.605086	170.339118	287.0412695	5	5	392	1.338561598	0
G32554	318179.6546	7349599.283	0	1337.666237	2688.82243	2431.096013	5	5	397	1.729403529	0
G32554	321133.2615	7350168.743	0	1322.604821	149.1631064	114.278765	5	5	367	0.899470987	0
G32554	318310.0324	7348787.721	0	2137.990579	2336.08341	2325.033776	5	5	387	1.385822021	0
G32554	321018.3444	7348662.014	0	1711.781207	141.2503751	336.1536246	5	5	360	1.130601027	0
G32554	317816.6849	7345753.157	0	2565.812303	206.9764064	529.1876516	5	5	367	2.414152893	0
G32554	319027.9921	7348943.783	0	2012.119536	1845.429311	1648.819961	5	5	378	0.256816758	0
G32554	322022.268	7349082.762	0	748.7762478	734.8602637	1111.901652	5	5	375	2.170256072	0
G32554	318892.4384	7350544.861	0	405.5114258	1721.675637	1639.63555	5	5	384	0.576623504	0
G32554	314808.7902	7348173.607	0	1055.741008	9.030837218	412.2188213	5	5	392	0.457660206	0
G32554	318191.746	7347318.991	0	3611.407368	1241.66895	2033.799392	5	5	381	1.601777677	0
G32554	320424.3139	7349256.373	0	1991.008009	445.3140417	451.3067842	5	5	366	0.885077008	0
G32554	322011.1523	7350457.296	0	782.7432892	732.5364465	206.8840494	5	5	408	9.829086519	0
G32554	323503.207	7346554.413	0	1103.402231	1744.459113	2125.386889	5	5	396	1.577686088	0
G32554	317956.362	7341073.309	0	564.0064896	921.0297334	0.555799928	5	5	326	5.60936945	0
G32554	317227.2943	7348783.167	0	2208.318071	1741.09432	2695.120241	5	5	388	0.256816758	0
G32554	320490.4679	7347756.74	0	2323.979694	397.8861507	132.2014936	5	5	354	0.830797437	0
G32554	317084.539	7348578.961	0	2387.251573	1502.853491	2445.964719	5	5	390	1.247755941	0
G32554	320376.7822	7349995.931	0	1254.382342	696.0748887	507.5505871	5	5	372	0.674627486	0
G32554	320457.6569	7347390.913	0	2464.498479	435.2614649	221.8156989	5	5	353	1.188051593	0
G32554	317466.1083	7345938.303	0	2288.204034	52.66793784	483.4252703	5	5	367	0.912489727	0
G32554	315760.9368	7346174.15	0	1074.6762	954.8078912	188.8406201	5	5	399	3.612538662	0
G32554	318723.1511	7346916.578	0	3611.314412	1391.199657	1965.333408	5	5	371	0.449763204	0
G32554	318699.9671	7349867.512	0	1060.226507	2197.683155	2114.640689	5	5	384	1.02414003	0
G32554	321349.7945	7350347.466	0	1262.290188	69.57750512	46.79391561	5	5	371	1.024608937	0
G32554	319129.4306	7348306.095	0	2656.754483	1751.959415	1485.561356	5	5	369	1.011882781	0
G32554	316242.4842	7345734.178	0	1102.438344	1263.81782	112.4318049	5	5	395	1.9391421	0
G32554	314602.8549	7346538.661	0	729.9652321	1280.510133	69.6847735	5	5	404	2.953882284	0
G32554	318538.5178	7348695.298	0	2220.431362	2337.967479	2086.677739	5	5	380	1.226754731	0
G32554	318519.569	7348921.363	0	1994.349978	2354.092677	2139.160657	5	5	382	0.830166131	0
G32554	315897.4008	7344750.296	0	515.3612352	1914.661821	623.6847654	5	5	409	5.977961275	0
G32554	318001.3304	7343094.934	0	1446.020279	1798.507872	18.7807113	5	5	360	2.468684071	0
G32554	318117.4273	7346143.137	0	2969.874864	601.2059382	1021.289099	5	5	380	2.168869077	0
G32554	315727.2094	7349768.221	0	998.228333	1349.843913	1686.605514	5	5	409	1.642324552	0
G32554	313713.7091	7349846.184	0	277.7256632	1031.86407	346.9250027	5	5	404	1.094682821	0
G32554	320898.8875	7349495.306	0	1885.656203	26.85488487	58.15251409	5	5	362	0.469473926	0
G32554	319169.2651	7344592.28	0	2138.54947	270.5953177	708.0158382	5	5	353	0.349748189	0
G32554	322140.7549	7344299.251	0	194.043643	62.7795451	668.7082464	5	5	334	0.977572587	0
G32554	318295.5264	7348984.795	0	1942.433877	2469.471037	2371.288947	5	5	389	1.444918735	0
G32554	314069.2969	7349785.098	0	570.5273551	741.1676633	622.406287	5	5	401	1.02414003	0
G32554	315514.3983	7347098.636	0	1663.01477	233.1409339	332.5928059	5	5	383	0.489789303	0
G32554	315898.3551	7348636.992	0	2120.666733	1101.593951	1579.80575	5	5	411	1.315029683	0
G32554	322396.927	7348275.491	0	355.9390156	82.96147939	1751.050023	5	5	352	1.244917916	0
G32554	317776.2112	7340344.534	0	313.5666282	214.5797609	72.14650155	5	5	295	3.048684007	0
G32554	318649.7187	7348787.853	0	2131.381533	2225.619816	1988.646882	5	5	379	1.737334862	0
G32554	316032.3243	7344373.76	0	368.7114951	2037.656272	761.5022628	5	5	415	2.635297081	0
G32554	321032.1291	7341997.941	0	23.5410648	1900.947797	885.4889661	5	5	353	3.004079903	0
G32554	320705.2466	7351471.341	0	15.04097893	287.3949815	144.0001557	5	5	374	0.674627486	0
G32554	314501.3937	7349040.218	0	1042.292862	8.936159351	602.4471245	5	5	397	0.927368718	0
G32554	318270.7785	7347085.403	0	3539.554299	1138.955109	1884.586065	5	5	377	1.477192465	0
G32554	319150.5783	7346998.706	0	3303.831976	1755.558901	1532.706633	5	5	366	0.912489727	0
G32554	322011.5524	7347461.852	0	1110.670953	26.7915803	1294.17934	5	5	348	3.080663969	0
G32554	319055.005	7348892.368	0	2065.977184	1819.060365	1609.820459	5	5	378	0.256816758	0
G32554	317089.7083	7345843.644	0	1903.608888	430.2425001	195.5222199	5	5	374	1.696817208	0
G32554	320545.4056	7347645.346	0	2299.208253	344.3433399	72.16285269	5	5	355	0.579269434	0
G32554	318795.9264	7349215.49	0	1718.574619	2074.085022	1949.453843	5	5	380	0.830797437	0
G32554	314734.3734	7348067.808	0	972.2457926	135.7563988	292.9134883	5	5	393	0.547391364	0
G32554	318321.3157	7347795.915	0	3126.558729	1663.087031	2299.64529	5	5	384	1.406742775	0
G32554	319541.288	7350228.31	0	876.96407	1401.576971	1259.169323	5	5	374	0.770409001	0
G32554	314678.3546	7346582.945	0	812.5201208	1195.198872	157.0953146	5	5	402	2.278117016	0
G32554	317733.2971	7342071.318	0	785.6045521	1679.741447	51.20721749	5	5	369	6.945828794	0
G32554	320571.5967	7342368.353	0	173.0915991	2003.317653	353.6002483	5	5	336	2.940362881	0
G32554	315919.0365	7347359.926	0	2089.951104	230.6443184	778.5465845	5	5	382	0.839324494	0
G32554	316784.4725	7345806.485	0	1609.662593	735.9266205	7.749063164	5	5	383	2.709707658	0
G32554	315125.3373	7346137.836	0	633.0216605	1202.156436	56.73162397	5	5	414	2.846977641	0
G32554	316551.5814	7348360.458	0	2491.922491	1222.988671	1960.859583	5	5	397	1.715534563	0
G32554	319598.4267	7348598.468	0	2454.367625	1279.349967	1022.853013	5	5	370	1.012041003	0
G32554	314172.9011	7349737.185	0	666.1989491	643.5476022	685.4533281	5	5	400	0.787052267	0
G32554	324369.6367	7347174.48	0	872.8644357	2262.737565	2304.769818	5	5	395	3.794833843	0
G32554	316627.8327	7346975.149	0	2250.358698	132.1980932	867.7810801	5	5	377	1.27E-14	0
G32554	317171.7908	7346960.01	0	2607.333115	253.2413289	1165.021141	5	5	375	1.279379322	0
G32554	323646.4135	7347562.756	0	825.8499507	1488.524963	2737.075444	5	5	376	1.779813891	0
G32554	319366.3655	7342871.627	0	423.9285205	1993.587858	616.5699052	5	5	350	3.065573246	0
G32554	320795.8226	7347342.641	0	2173.702184	97.72472897	90.24361505	5	5	348	1.936034797	0
G32554	318977.291	7348978.157	0	1972.849519	1895.697346	1706.881397	5	5	375	1.008452124	0
G32554	317602.6404	7346918.356	0	2901.171493	538.1874684	1372.00991	5	5	380	1.642217759	0
G32554	318367.334	7348768.488	0	2153.127043	2363.713383	2265.628902	5	5	384	1.389650265	0
G32554	322038.8049	7350302.267	0	846.3560019	757.9719925	357.5962648	5	5	412	8.157531243	0
G32554	318265.5521	7347254.863	0	3632.519806	1251.388711	2021.040441	5	5	378	1.696817208	0
G32554	322095.7451	7344305.134	0	165.1073401	107.7128435	693.773541	5	5	334	0.977572587	0
G32554	314323.2086	7349487.472	0	957.4576083	352.0992531	683.0214932	5	5	400	0.689910972	0
G32554	318337.5947	7347190.306	0	3653.843684	1259.530959	2008.870114	5	5	375	0.927368718	0
G32554	318151.7802	7348799.457	0	2137.463361	2235.498883	2483.391754	5	5	389	1.385822021	0
G32554	317548.1376	7343692.223	0	1498.359727	1428.431428	87.58180445	5	5	391	3.481445475	0
G32554	318503.2159	7347933.297	0	2982.497388	1889.684534	2127.019903	5	5	380	1.027163857	0
G32554	317339.6443	7348650.567	0	2361.343168	1659.524051	2650.253528	5	5	385	0.547391364	0
G32554	315999.1056	7349742.717	0	1023.541728	1590.543963	1856.930262	5	5	410	2.414152893	0
G32554	318922.7693	7342419.937	0	314.5283102	2439.671469	397.2025792	5	5	377	6.389395422	0
G32554	321380.9871	7346166.417	0	1161.710057	350.0258275	246.6649024	5	5	346	0.839324494	0
G32554	320819.7798	7347146.04	0	2245.574226	88.6664103	133.8782105	5	5	349	0.49183668	0
G32554	317710.2144	7350542.115	0	483.5083475	2824.319814	1378.822101	5	5	404	2.127121146	0
G32554	321689.7699	7350692.309	0	967.6561249	488.4217626	145.4190774	5	5	382	1.87848969	0
G32554	319163.3534	7348319.174	0	2647.179207	1717.875984	1451.051006	5	5	369	0.689910972	0
G32554	320508.9955	7346970.597	0	2306.429519	445.5088697	198.3877022	5	5	352	1.601777677	0
G32554	318254.5445	7349742.232	0	1189.783316	2623.331634	2332.053292	5	5	397	1.477192465	0
G32554	315169.2344	7350515.003	0	301.1097894	1482.415319	762.2464412	5	5	423	1.011882781	0
G32554	324019.0781	7346075.54	0	409.5229694	2261.444139	1491.852523	5	5	373	2.127121146	0
G32554	322574.8676	7343064.609	0	101.5783017	46.5509676	188.8776172	5	5	332	0.979507033	0
G32554	320476.1342	7349107.667	0	2146.016496	395.3541795	341.4473201	5	5	362	0.224885067	0
G32554	321205.8241	7344663.802	0	341.0722509	224.6544711	298.4160365	5	5	340	0.112442966	0
G32554	320559.7192	7347647.629	0	2284.828632	330.002355	57.76944282	5	5	355	0.579269434	0
G32554	318843.5147	7348853.278	0	2083.729925	2031.022172	1808.176507	5	5	378	0.349748189	0
G32554	320310.573	7349477.508	0	1757.047279	556.2854977	501.4269362	5	5	366	1.158420471	0
G32554	319018.9032	7348797.32	0	2156.940621	1856.345902	1625.511892	5	5	376	0.790265001	0
G32554	315798.7604	7345783.905	0	810.9513386	1343.953191	72.43716404	5	5	405	1.688970232	0
G32554	317056.9833	7348509.226	0	2452.171927	1428.167946	2372.96505	5	5	390	1.247755941	0
G32554	322022.8993	7349085.088	0	748.9996997	735.9427572	1112.112928	5	5	375	2.170256072	0
G32554	314533.1159	7349317.555	0	1207.676873	131.8665597	773.6000766	5	5	396	1.601777677	0
G32554	320513.487	7348595.815	0	2219.464622	364.394092	125.4345356	5	5	360	0.788992602	0
G32554	321950.4803	7350776.498	0	694.0140976	756.462046	90.72246551	5	5	387	1.349067966	0
G32554	320700.8772	7351483.836	0	4.412766351	283.1820905	140.6321969	5	5	374	0.674627486	0
G32554	319074.6465	7350690.019	0	298.4384786	1493.68792	1411.879029	5	5	385	1.129325872	0
G32554	316379.5886	7344926.197	0	993.9569937	1416.547785	135.5537237	5	5	396	2.377346159	0
G32554	318358.6174	7347868.509	0	3051.839978	1740.024451	2266.885656	5	5	382	1.153130227	0
G32554	316931.5793	7347955.688	0	2976.62554	862.4271003	1847.00162	5	5	384	1.696817208	0
G32554	317591.0618	7346902.699	0	2882.367632	519.0225187	1352.548048	5	5	380	1.642217759	0
G32554	316803.688	7343763.642	0	787.6681369	1894.73387	311.8966895	5	5	383	2.016279821	0
G32554	320935.7799	7348400.937	0	1808.243612	55.4331045	321.8472542	5	5	355	0.463950057	0
G32554	317619.4087	7347862.409	0	3115.176192	1197.938094	2161.576356	5	5	391	2.204373268	0
G32554	319299.2469	7346102.698	0	2699.654598	1238.071238	1679.990818	5	5	360	1.268868864	0
G32554	318045.7791	7339908.7	0	579.384296	111.9139242	252.7089913	5	5	288	0.326530621	0
G32554	320853.0055	7349308.907	0	1933.434605	16.00002905	72.53537183	5	5	361	0.7006768	0
G32554	317309.0522	7346531.836	0	2433.736755	59.42784247	887.1672839	5	5	371	1.235704698	0
G32554	314575.3573	7349338.786	0	1209.512966	164.9560381	820.7163188	5	5	404	2.822717356	0
G32554	319306.3935	7348290.785	0	2694.155843	1575.20143	1309.856539	5	5	369	0.938884821	0
G32554	314454.0128	7349066.99	0	1016.560015	55.96708768	575.8583855	5	5	396	0.653040032	0
G32554	318527.4298	7349833.702	0	1081.997105	2362.943282	2282.856712	5	5	388	1.797139756	0
G32554	315294.7249	7348306.279	0	1551.517072	435.5337407	893.1530913	5	5	402	1.580229437	0
G32554	318498.9129	7348442.77	0	2473.088595	2236.01321	2113.165735	5	5	380	1.183816943	0
G32554	322285.6833	7343023.568	0	153.3871447	285.213919	64.5496104	5	5	335	0.977572587	0
G32554	317995.8444	7344177.956	0	2049.737625	776.9993789	9.146001683	5	5	374	0.449763204	0
G32554	318444.998	7349936.488	0	982.5586668	2422.509848	2253.757918	5	5	391	1.183816943	0
G32554	317606.2034	7340206.4	0	142.3375363	3.883809752	126.3846033	5	5	288	0.112442966	0
G32554	318444.4809	7348589.388	0	2327.774889	2296.973345	2171.318154	5	5	382	1.246087004	0
G32554	316212.5215	7349413.738	0	1387.896043	1718.984956	2248.633438	5	5	403	0.885077008	0
G32554	314117.7458	7349582.422	0	749.0453625	555.137963	557.3975263	5	5	401	1.156155908	0
G32554	315815.721	7349884.989	0	873.773986	1481.485431	1635.388001	5	5	410	1.85495713	0
G32554	316303.7069	7350048.911	0	793.6738684	1991.026139	1737.102623	5	5	412	1.401144089	0
G32554	319253.0095	7350558.063	0	473.6775147	1404.33236	1377.095205	5	5	380	0.224885067	0
G32554	317606.3901	7340325.242	0	143.5613657	98.75736625	33.4417829	5	5	288	2.20421428	0
G32554	321542.3291	7350509.226	0	1166.803829	275.4466152	71.36582492	5	5	376	0.801045354	0
G32554	319482.0921	7344631.288	0	2050.38011	235.5189375	696.5327233	5	5	348	0.415420555	0
G32554	319151.967	7348433.784	0	2532.007236	1727.830741	1460.26192	5	5	371	1.02414003	0
G32554	315372.89	7349512.021	0	1291.171479	923.1921431	1592.276984	5	5	417	0.256816758	0
G32554	321006.938	7342862.512	0	822.4981415	1372.188476	92.69766094	5	5	353	2.324263461	0
G32554	321367.4851	7350099.562	0	1484.18194	84.18132664	58.58552588	5	5	370	1.048377	0
G32554	318435.286	7347164.98	0	3720.579051	1313.246566	2043.630785	5	5	373	0.872901051	0
G32554	322053.3324	7350757.043	0	601.0577408	841.2515631	0.845374405	5	5	388	0.67790079	0
G32554	317623.3264	7339994.342	0	157.6696531	136.8379112	276.6226474	5	5	288	0.361301492	0
G32554	314515.3571	7347497.945	0	717.5691649	686.0560367	193.069943	5	5	400	1.695959316	0
G32554	317950.9656	7343822.133	0	1916.205122	1116.814926	58.99415757	5	5	378	0.737732369	0
G32554	317405.7285	7345739.336	0	2166.268964	118.1093962	285.4516987	5	5	366	0.513623197	0
G32554	314915.1959	7348313.775	0	1174.143697	164.5472283	575.5064048	5	5	398	1.986503569	0
G32554	317577.9658	7347370.739	0	3184.977371	830.5328691	1733.225039	5	5	390	2.278117016	0
G32554	317633.5351	7339974.504	0	167.7105352	143.0113011	291.2522088	5	5	288	1.991548066	0
G32554	317606.6733	7340190.572	0	142.6738121	14.39571343	132.4978877	5	5	288	0.112442966	0
G32554	319612.8693	7342764.533	0	268.3185415	2103.769056	414.5747596	5	5	332	2.610465456	0
G32554	317608.2723	7341041.047	0	244.07768	813.614422	274.0989643	5	5	331	8.764094612	0
G32554	316686.6983	7347322.506	0	2547.247596	186.4633577	1187.531538	5	5	378	0.801045354	0
G32554	318190.4804	7347461.775	0	3469.069392	1338.687006	2152.352361	5	5	383	1.359792985	0
G32554	315972.4008	7347262.857	0	2038.867998	132.8994721	730.3412321	5	5	383	0.912489727	0
G32554	318910.6628	7350559.196	0	393.0695583	1698.896052	1616.92926	5	5	384	0.576623504	0
G32554	315013.8651	7346992.101	0	1195.048874	670.3955516	50.68266857	5	5	392	1.552114638	0
G32554	314683.2087	7349034.112	0	1192.688277	172.7847377	754.9593601	5	5	398	1.847666114	0
G32554	315162.2902	7348554.557	0	1448.212122	509.5102388	911.2269286	5	5	401	0.616703405	0
G32554	315687.774	7346448.996	0	1229.168882	689.2795946	100.2483214	5	5	390	2.290792158	0
G32554	320289.9233	7349677.031	0	1556.459886	603.3962235	513.4232485	5	5	371	0.256816758	0
G32554	319762.0309	7350859.766	0	324.5730344	814.1919104	789.266671	5	5	380	0.513623197	0
G32554	321024.6255	7349985.333	0	1460.734786	206.5729436	19.66053792	5	5	366	0.576623504	0
G32554	318635.3561	7350640.503	0	284.6482114	1916.361796	1751.686097	5	5	389	1.268868864	0
G32554	319112.9397	7350395.67	0	593.7215138	1612.108508	1574.641884	5	5	382	1.571735084	0
G32554	318969.2874	7348940.637	0	2009.381889	1904.16871	1704.740336	5	5	375	0.395151294	0
G32554	318000.2372	7345876.299	0	2775.274805	425.0122326	735.9067825	5	5	370	3.009099383	0
G32554	322529.1002	7348475.694	0	213.2076834	47.74777075	1786.12829	5	5	354	0.56732934	0
G32554	322186.5857	7348257.446	0	566.9470382	61.61848565	1543.116229	5	5	354	1.02414003	0
G32554	320221.3903	7342732.513	0	249.3168512	2140.598847	125.4146147	5	5	344	1.359792985	0
G32554	320382.7757	7346302.139	0	1900.66533	983.5367354	695.2692016	5	5	356	1.683819662	0
G32554	317194.2511	7348539.369	0	2442.702222	1500.767819	2475.99951	5	5	388	1.191135789	0
G32554	317581.5522	7342678.012	0	952.0757976	2001.096975	270.5939312	5	5	348	3.608285038	0
G32554	317327.3978	7348661.021	0	2348.424119	1664.069948	2651.85831	5	5	385	0.547391364	0
G32554	320878.7833	7347091.988	0	2214.027702	80.89312815	183.3277821	5	5	348	0.7006768	0
G32554	318889.9823	7348949.774	0	1992.362437	1983.353567	1783.823094	5	5	378	0.579269434	0
G32554	314155.3248	7349271.295	0	829.0483373	362.782027	427.0542605	5	5	403	0.912489727	0
G32554	315477.9583	7347071.384	0	1622.051348	278.3492731	289.3973492	5	5	383	0.489789303	0
G32554	320330.724	7349266.817	0	1968.687773	538.7662692	540.5289384	5	5	364	0.722574253	0
G32554	318382.8969	7348731.18	0	2189.26811	2349.418892	2245.41708	5	5	384	1.389650265	0
G32554	316199.6941	7346196.978	0	1386.270744	935.8045762	15.89490281	5	5	400	1.461443415	0
G32554	322078.1829	7350287.57	0	821.892229	797.1640239	388.3925589	5	5	412	8.157531243	0
G32554	321706.2783	7348845.799	0	1018.028005	811.9835628	883.990632	5	5	371	1.024608937	0
G32554	320365.6045	7346802.852	0	2263.51464	657.5516571	404.8942026	5	5	355	0.938884821	0
G32554	319793.8202	7349272.653	0	1863.689423	1075.555376	1029.504986	5	5	368	0.73871899	0
G32554	321956.3102	7350796.998	0	683.3831593	771.2425821	100.4956392	5	5	387	1.349067966	0
G32554	319587.2162	7350980.209	0	177.0105231	906.7189077	875.1078425	5	5	383	1.459679675	0
G32554	315801.1394	7345338.381	0	520.6005352	1772.001913	516.3076751	5	5	417	2.381242867	0
G32554	320853.0023	7350427.445	0	987.0221215	310.3821614	49.02627564	5	5	372	0.56732934	0
G32554	317325.9977	7346296.696	0	2319.065499	89.52958772	703.052149	5	5	369	1.342015149	0
G32554	318404.0869	7348526.998	0	2391.862389	2224.784911	2208.899272	5	5	384	1.153130227	0
G32554	315445.7188	7349613.772	0	1182.155431	1029.462077	1696.331465	5	5	415	2.110445788	0
G32554	318839.2344	7348861.195	0	2075.424809	2035.203305	1813.891432	5	5	378	0.349748189	0
G32554	317317.1618	7346531.857	0	2440.340533	65.34338392	891.781175	5	5	371	1.235704698	0
G32554	322676.3329	7348530.599	0	63.23954871	120.7321359	1898.674533	5	5	352	0.361301492	0
G32554	319331.0878	7344571.039	0	2091.451285	293.8668444	669.3852043	5	5	351	0.790265001	0
G32554	319169.4708	7348327.904	0	2639.154958	1711.650078	1444.580257	5	5	369	0.689910972	0
G32554	317150.4121	7348231.925	0	2740.204607	1200.100635	2198.815441	5	5	383	0.983600885	0
G32554	317040.0233	7344188.689	0	1162.657769	1431.224025	135.4310969	5	5	374	0.983600885	0
G32554	318915.7499	7344897.975	0	2495.420103	38.2592704	920.1544612	5	5	353	0.787052267	0
G32554	315303.6115	7348290.122	0	1558.937614	430.9147931	891.8785568	5	5	402	1.580229437	0
G32554	319018.8264	7348979.745	0	1975.421304	1854.145358	1667.416392	5	5	375	1.008452124	0
G32554	318396.147	7348231.581	0	2687.306546	2016.373595	2222.018213	5	5	384	1.593900476	0
G32554	313505.9297	7349863.053	0	120.0618107	1208.575426	153.1045096	5	5	406	1.769731813	0
G32554	320862.7748	7351188.413	0	297.0762429	218.6198502	147.7762839	5	5	374	0.309303794	0
G32554	319190.4705	7342039.046	0	138.7349938	2252.489666	61.48139433	5	5	338	3.738331936	0
G32554	320127.7936	7350605.766	0	615.7930447	715.8688607	585.8479459	5	5	379	0.983600885	0
G32554	317045.637	7347060.623	0	2594.293809	230.4555036	1175.739542	5	5	376	2.659393806	0
G32554	315832.3492	7349237.282	0	1520.453181	1324.845156	1841.33295	5	5	407	0.801045354	0
G32554	319577.9272	7344583.765	0	1953.491293	284.2417062	636.7008419	5	5	349	0.927368718	0
G32554	318664.5534	7345960.925	0	3189.934348	966.5043544	1197.970135	5	5	366	0.770409001	0
G32554	319315.2217	7344443.57	0	1967.211766	421.1265429	548.6044973	5	5	352	0.67790079	0
G32554	315730.4254	7345514.737	0	566.1729604	1614.925324	337.5184109	5	5	414	2.647011422	0
G32554	321648.1332	7344490.726	0	10.16612001	367.851995	773.1682204	5	5	340	0.737732369	0
G32554	318698.3555	7348972.312	0	1950.926003	2174.684077	1975.268097	5	5	380	1.573807619	0
G32554	318369.0869	7348276.712	0	2643.709152	2027.639135	2246.428975	5	5	384	1.593900476	0
G32554	317275.4414	7346999.671	0	2708.950917	355.8695122	1256.705576	5	5	377	1.268868864	0
G32554	320735.1532	7351031.29	0	376.9540668	17.98229165	154.173738	5	5	377	0.112442966	0
G32554	319176.5434	7344748.712	0	2290.772813	114.2670558	863.2004005	5	5	354	0.361301492	0
G32554	321143.2063	7348413.535	0	1600.440055	263.0006105	528.8340014	5	5	358	0.938884821	0
G32554	315765.6764	7345383.7	0	511.4384591	1744.627878	468.8515176	5	5	418	1.49060876	0
G32554	313396.3148	7349574.968	0	78.78809873	1177.499842	63.59531527	5	5	407	1.781758263	0
G32554	322010.8579	7349068.723	0	754.7675516	733.9856335	1103.276576	5	5	375	2.170256072	0
G32554	313579.8531	7349737.132	0	239.1933139	1078.776648	176.2990607	5	5	405	1.27E-14	0
G32554	320106.7426	7347528.054	0	2753.185528	784.4363944	516.5180515	5	5	355	0.927368718	0
G32554	319748.5213	7343583.378	0	1085.336541	1286.692173	370.5861501	5	5	347	1.477192465	0
G32554	317610.6932	7346286.994	0	2563.489837	113.0658869	852.4514676	5	5	371	1.359792985	0
G32554	316216.8337	7346370.692	0	1526.48495	762.3244676	136.8366601	5	5	396	1.794709065	0
G32554	319104.0902	7350545.563	0	445.7961836	1536.700849	1511.076032	5	5	385	1.338561598	0
G32554	318348.5454	7347763.034	0	3157.713153	1660.347475	2270.748161	5	5	383	1.183816943	0
G32554	318952.3856	7348222.515	0	2722.21602	1930.034006	1668.351168	5	5	373	0.616703405	0
G32554	320692.6875	7346518.245	0	1835.132059	609.7748126	320.7882886	5	5	354	1.305910438	0
G32554	317866.2542	7350682.214	0	300.5880161	2636.602469	1317.997513	5	5	399	1.153130227	0
G32554	318685.7708	7348297.943	0	2622.566008	2195.68641	1929.105254	5	5	378	0.801045354	0
G32554	320789.1147	7347224.374	0	2233.638034	105.9085149	94.92796322	5	5	349	0.576623504	0
G32554	321027.8639	7346920.584	0	1990.601039	89.9191791	197.405004	5	5	348	0.671099619	0
G32554	316466.3854	7349493.015	0	1372.415162	1981.577369	2262.901268	5	5	404	1.824133618	0
G32554	317348.037	7348747.338	0	2269.133786	1751.442697	2734.536131	5	5	388	0.94337142	0
G32554	319634.5627	7345747.07	0	2233.725971	878.2603188	1370.279925	5	5	360	1.229433177	0
G32554	317662.8866	7340014.77	0	197.4009304	94.03588495	243.4434106	5	5	288	0.361301492	0
G32554	320923.5871	7342759.333	0	696.6931162	1495.508238	150.5264751	5	5	349	3.158058465	0
G32554	319167.8981	7350806.214	0	211.3583187	1360.670367	1262.895674	5	5	381	0.689910972	0
G32554	319810.9799	7349253.327	0	1887.407499	1058.638273	1005.865335	5	5	368	0.73871899	0
G32554	315803.9654	7349746.452	0	1012.760309	1410.773551	1745.847264	5	5	408	1.162610029	0
G32554	320551.3285	7347625.569	0	2299.15246	338.6677914	67.03513323	5	5	355	0.579269434	0
G32554	315616.3563	7350561.361	0	221.6848015	1764.534976	974.0790411	5	5	420	0.653040032	0
G32554	318468.7111	7344987.846	0	2711.233079	133.7371857	509.4841039	5	5	357	0.991636156	0
G32554	323318.0129	7345627.656	0	870.3849537	1569.006103	1366.78106	5	5	363	1.156155908	0
G32554	316012.7412	7349438.674	0	1327.004156	1525.060139	2100.785843	5	5	401	1.049140327	0
G32554	321432.9494	7345626.357	0	676.2211062	115.8435715	416.4278295	5	5	340	0.770409001	0
G32554	322013.5766	7347535.635	0	1055.443779	20.94320881	1315.578247	5	5	348	1.801990006	0
G32554	318492.5233	7347954.792	0	2961.10869	1896.647757	2139.546228	5	5	381	1.444918735	0
G32554	318603.6752	7346573.397	0	3536.335707	1142.472794	1652.773564	5	5	372	0.361301492	0
G32554	318335.3914	7347425.924	0	3495.032986	1419.543762	2202.110333	5	5	379	1.695959316	0
G32554	316084.6944	7345751.244	0	987.1764773	1366.931217	143.5990308	5	5	400	0.616703405	0
G32554	318486.032	7344990.702	0	2708.201756	136.3754411	526.9087877	5	5	357	0.991636156	0
G32554	315285.2322	7346833.791	0	1324.330615	581.5684958	15.72574347	5	5	389	2.158265562	0
G32554	315072.8224	7346987.514	0	1253.784383	630.6476306	16.00547702	5	5	392	1.552114638	0
G32554	323109.6041	7348407.388	0	16.0832422	525.5970653	2346.929237	5	5	366	1.639531484	0
G32554	318343.8969	7347779.156	0	3141.884485	1668.023357	2276.171905	5	5	383	1.183816943	0
G32554	318952.1693	7344912.615	0	2499.948649	52.44075385	958.7062642	5	5	354	1.26409871	0
G32554	313985.0391	7349578.758	0	658.6448121	653.1482951	442.3983743	5	5	403	1.330413453	0
G32554	320686.3366	7346521.321	0	1841.527223	612.2880944	323.3913519	5	5	357	1.347664586	0
G32554	316224.1164	7346566.521	0	1676.463989	566.6048673	302.4504027	5	5	385	2.312879575	0
G32554	320884.9703	7342244.544	0	192.6751622	1839.014044	599.6293488	5	5	341	3.065573246	0
G32554	314261.7382	7346803.797	0	436.1970311	1346.796384	33.99842371	5	5	415	2.001585726	0
G32554	318458.1908	7348457.556	0	2459.106403	2216.522911	2153.811953	5	5	383	1.342015149	0
G32554	322428.8831	7343383.292	0	114.1178038	65.65407291	274.6081994	5	5	333	0.463950057	0
G32554	315478.1843	7350519.34	0	278.3724629	1647.073542	922.9745721	5	5	424	0.224885067	0
G32554	317490.5792	7346458.405	0	2543.74638	141.1520422	929.4279105	5	5	371	1.330413453	0
G32554	317443.1651	7348565.735	0	2453.100299	1630.062316	2640.210969	5	5	387	1.982678592	0
G32554	315236.7896	7345968.104	0	569.9880449	1292.4639	29.15551645	5	5	413	5.063085165	0
G32554	317572.1653	7346897.614	0	2864.410951	501.7841212	1337.648076	5	5	380	1.642217759	0
G32554	321195.1708	7344747.754	0	384.1202025	140.575305	265.9353804	5	5	343	1.130601027	0
G32554	313345.115	7349534.994	0	33.34336255	1213.947597	127.8972801	5	5	407	1.781758263	0
G32554	318398.4311	7349099.361	0	1820.884536	2472.999065	2297.192832	5	5	388	1.552114638	0
G32554	316803.5585	7350007.202	0	933.2090828	2436.948209	1735.396116	5	5	411	1.934155295	0
G32554	320786.8055	7351125.061	0	306.4218376	119.8835431	243.7225422	5	5	375	1.063927172	0
G32554	317501.2748	7346824.731	0	2763.577463	400.2068051	1237.422109	5	5	375	1.188051593	0
G32554	316775.2806	7347578.382	0	2796.31756	455.7494221	1448.351534	5	5	379	1.008452124	0
G32554	320715.4186	7344849.819	0	865.2130138	32.49352998	188.569845	5	5	344	0.361301492	0
G32554	318704.0056	7348874.648	0	2048.710248	2170.253625	1949.216104	5	5	378	1.627264899	0
G32554	318284.6991	7347100.26	0	3559.396298	1159.275529	1904.724382	5	5	377	1.477192465	0
G32554	321202.4129	7344758.199	0	382.8692455	130.2220764	271.8357493	5	5	343	1.130601027	0
G32554	318379.7835	7348528.719	0	2391.516445	2208.280458	2233.243463	5	5	384	1.153130227	0
G32554	316694.3379	7343780.824	0	691.8373051	1962.528349	367.6938284	5	5	383	1.461443415	0
G32555	350280.9656	7299379.753	0	2593.629571	139.2264062	65.28665425	5	5	382	2.246776879	0
G32555	347183.4255	7297928.59	0	727.5782833	109.5012706	1102.247467	5	5	390	1.246087004	0
G32555	353619.0409	7296201.297	0	2099.495094	29.90163296	1134.667366	5	5	384	1.283877462	0
G32555	355320.1053	7299273.047	0	1396.179532	88.91244201	445.1869207	5	5	372	0.73871899	0
G32555	349163.7494	7291392.217	0	628.9048238	4907.365577	1688.928311	5	5	457	2.83442493	0
G32555	347864.2762	7298668.562	0	736.0193056	81.51786238	1025.810803	5	5	390	1.012041003	0
G32555	349673.1994	7299846.738	0	1884.081604	196.5634906	828.600901	5	5	383	0.361301492	0
G32555	347972.5804	7296883.8	0	1617.263262	1020.534203	99.43620304	5	5	393	0.653040032	0
G32555	353605.8271	7296166.816	0	2100.325534	43.47427687	1116.612141	5	5	384	1.37962194	0
G32555	348066.4011	7297001.825	0	1714.725124	1011.990381	121.9336175	5	5	394	0.900409404	0
G32555	348594.969	7299001.362	0	1098.849841	3.270060253	786.00688	5	5	390	1.229433177	0
G32555	350360.8086	7291357.054	0	901.4403465	4660.941974	1062.9595	5	5	440	1.5678978	0
G32555	352705.2788	7294941.355	0	1687.547638	400.2221363	141.2145029	5	5	396	0.806751342	0
G32555	347089.7068	7297738.384	0	691.446064	205.2824371	1090.541695	5	5	386	0.839324494	0
G32555	346427.5759	7297669.183	0	53.63308326	626.7387692	1358.223015	5	5	394	3.560077051	0
G32555	351925.1358	7298561.903	0	3473.910635	1914.354245	1422.496331	5	5	384	1.048377	0
G32555	351337.7389	7299418.335	0	2586.612019	1051.765766	444.9146601	5	5	389	1.024608937	0
G32555	351645.8032	7297187.742	0	4170.678289	2173.381049	819.1110153	5	5	406	2.494469908	0
G32555	350237.1521	7297895.375	0	3074.096803	831.4982448	1156.783161	5	5	394	1.429373335	0
G32555	351137.6218	7301311.744	0	750.7397445	627.0874783	827.2482972	5	5	386	1.794709065	0
G32555	349890.429	7299899.777	0	2080.046348	1.695335957	708.0938283	5	5	384	1.627264899	0
G32555	347760.1688	7293586.41	0	1199.547744	2444.569225	337.3232741	5	5	415	0.579269434	0
G32555	348917.8368	7298858.333	0	1451.482647	134.7730857	441.7171161	5	5	387	1.283877462	0
G32555	351360.4017	7298981.733	0	3022.15435	1255.54249	872.9813389	5	5	383	0.773220052	0
G32555	351407.7443	7299031.648	0	2971.267601	1277.706766	836.7042785	5	5	384	0.224885067	0
G32555	348394.9603	7295463.264	0	2084.871258	1708.391007	1251.899159	5	5	399	0.56732934	0
G32555	348897.4638	7290435.964	0	23.84094247	4144.966981	932.7514124	5	5	449	3.116299043	0
G32555	350281.0937	7299400.847	0	2587.939413	125.2436052	79.944143	5	5	382	2.246776879	0
G32555	351638.9459	7298667.165	0	3341.053913	1651.984196	1247.966986	5	5	382	0.689910972	0
G32555	354910.4768	7300036.317	0	1299.033494	9.692807326	409.4495225	5	5	359	1.034536307	0
G32555	350428.3955	7300595.552	0	1671.08079	326.434085	0.514308208	5	5	375	1.9391421	0
G32555	353414.3844	7301345.976	0	1124.731367	131.6507925	1205.968461	5	5	363	1.26409871	0
G32555	352815.3755	7300242.648	0	2174.294646	706.5524975	101.2994722	5	5	373	0.790265001	0
G32555	353488.3715	7301152.943	0	1299.765089	53.84290721	1025.809741	5	5	367	1.489260954	0
G32555	348805.3629	7298712.876	0	1427.174575	46.73578789	450.3499409	5	5	388	1.13593261	0
G32555	350017.6504	7297020.307	0	3438.753764	1080.93737	1525.335253	5	5	395	1.401144089	0
G32555	348416.1538	7298742.271	0	1096.110156	110.8143569	760.6339893	5	5	392	0.788992602	0
G32555	348068.2841	7296997.681	0	1716.640282	1016.112436	125.6081893	5	5	394	0.900409404	0
G32555	353971.3728	7296635.187	0	1862.993404	44.82374666	1256.335621	5	5	384	0.991636156	0
G32555	350727.2906	7300576.122	0	1573.824599	175.1088784	230.0080834	5	5	381	1.748219934	0
G32555	351362.7799	7298990.004	0	3013.819868	1254.057704	865.5838433	5	5	383	0.773220052	0
G32555	350920.6177	7299872.019	0	2194.55431	613.4794579	99.73001949	5	5	384	0.616703405	0
G32555	349579.1456	7291213.957	0	951.8141513	4838.957684	1337.627899	5	5	453	1.235704698	0
PTT72154	370046.573	7248803.165	0	1230.226849	3672.555311	3207.19121	5	5	313	0.489789303	0
PTT72154	370439.8916	7251853.708	0	1704.672622	1782.767235	285.9169714	5	5	299	1.601777677	0
PTT72154	369902.3966	7248347.03	0	1187.017918	3848.075025	3215.502135	5	5	316	1.034536307	0
PTT72154	369992.1402	7247659.209	0	1447.396428	3435.356334	2584.340021	5	5	304	1.475220206	0
PTT72154	369728.8334	7249087.086	0	919.2052851	3656.932495	3041.984698	5	5	313	1.440318437	0
PTT72154	378308.116	7249281.332	0	1263.740828	4377.275536	875.9787938	5	5	339	0.806751342	0
PTT72154	373282.8443	7241786.45	0	1331.891397	125.0080575	336.6947229	5	5	235	0.547391364	0
PTT72154	372056.5861	7253602.654	0	2287.942708	571.0559677	691.6319145	5	5	310	2.01502454	0
PTT72154	375413.5729	7249145.976	0	3943.458692	1481.613793	783.3413672	5	5	301	1.601777677	0
PTT72154	369851.6347	7247426.121	0	1370.244913	3476.81362	2466.300476	5	5	301	1.688970232	0
PTT72154	375038.7302	7247483.201	0	3990.217111	1091.552461	230.0490759	5	5	299	3.091801072	0
PTT72154	370048.5178	7248794.173	0	1232.916357	3678.650761	3215.345713	5	5	313	0.489789303	0
PTT72154	378112.4726	7249244.217	0	1456.702729	4181.3003	797.1016344	5	5	339	0.67790079	0
PTT72154	371756.8201	7255415.051	0	459.5966869	1541.602993	1468.443398	5	5	316	1.9391421	0
PTT72154	370332.7649	7252258.103	0	1529.980602	1886.139474	59.88852852	5	5	302	2.312879575	0
PTT72154	373512.0126	7241541.197	0	996.2339131	206.687112	139.4191518	5	5	235	1.229433177	0
PTT72154	369766.155	7252406.721	0	946.3037445	2451.346915	199.5077288	5	5	305	1.440318437	0
PTT72154	371220.1852	7252302	0	2396.827966	998.3502805	293.3317323	5	5	310	2.864379273	0
PTT72154	370446.0189	7251857.504	0	1710.060571	1776.604999	279.1220424	5	5	299	1.601777677	0
PTT72154	373236.224	7241934.395	0	1471.600491	79.75727245	320.0015284	5	5	241	1.338561598	0
PTT72154	375344.9673	7251279.789	0	2449.42822	1899.077534	1190.579844	5	5	308	1.342015149	0
PTT72154	370165.0772	7245490.088	0	1671.917245	2495.459729	901.4731872	5	5	310	1.552114638	0
PTT72154	376230.8969	7248841.758	0	3331.749574	2296.116239	71.4790894	5	5	323	0.361301492	0
PTT72154	373833.0664	7252964.447	0	2167.648433	1215.319753	957.9426544	5	5	330	2.951301492	0
G32554	315511.3767	7347337.918	0	1191.371804	71.18065914	527.1536666	5	5	384	1.389650265	0
G32554	320969.8676	7348405.08	0	1858.576103	89.56986817	356.1716779	5	5	354	1.389650265	0
G32554	317339.635	7350569.565	0	677.3164072	3150.307876	1235.950676	5	5	407	1.947867411	0
G32554	317221.5859	7348779.49	0	2243.715033	1735.751196	2688.844588	5	5	387	0.801045354	0
G32554	317446.3553	7345862.685	0	2163.582816	73.38199867	410.0025324	5	5	365	0.224885067	0
G32554	320318.87	7347752.195	0	2682.415818	569.5274175	303.1914574	5	5	355	0.547391364	0
G32554	318829.5635	7348851.054	0	2027.974861	2045.000049	1821.460873	5	5	378	0.349748189	0
G32554	319619.8154	7348579.022	0	2436.486726	1258.205692	999.1793997	5	5	369	1.188051593	0
G32554	314658.1432	7348865.685	0	504.6936387	145.5444998	646.7179683	5	5	396	2.452385737	0
G32554	315320.5281	7348301.42	0	918.0301448	450.9735473	912.2181573	5	5	402	1.580229437	0
G32554	318565.7338	7349383.029	0	1506.944336	2302.168179	2219.011274	5	5	388	1.408169702	0
G32554	320503.7741	7346359.885	0	1716.442127	855.8688693	567.0543357	5	5	355	1.236682135	0
G32554	319027.981	7348965.688	0	1925.98152	1845.166955	1654.715273	5	5	376	1.049140327	0
G32554	321159.3131	7348417.298	0	1671.286673	279.1531315	542.7666738	5	5	358	0.938884821	0
G32554	317645.9589	7339961.874	0	103.7565753	142.6296158	298.980903	5	5	288	1.991548066	0
G32554	315328.6441	7346904.353	0	1030.15015	501.5750104	66.98518831	5	5	387	1.158420471	0
G32554	315850.8713	7345301.416	0	503.8493505	1733.29691	526.442308	5	5	417	2.381242867	0
G32554	322744.7821	7348626.447	0	179.9393844	107.7236789	1929.305281	5	5	356	0.801045354	0
G32554	320848.2371	7350367.734	0	1144.677915	354.8013399	72.7954761	5	5	372	0.56732934	0
G32554	318235.1905	7340067.817	0	663.5411861	293.5365386	192.568481	5	5	289	2.341365506	0
G32554	319091.9877	7344675.306	0	2464.652749	186.6053999	797.5203648	5	5	353	0.224885067	0
G32554	318309.1996	7346502.948	0	3169.896173	840.8019371	1425.661619	5	5	377	1.729403529	0
G32554	320443.1227	7349251.48	0	2124.960253	426.5677901	432.1938618	5	5	365	1.024608937	0
G32554	319103.0701	7348676.341	0	2222.42663	1773.695825	1524.212838	5	5	371	0.349748189	0
G32554	319930.9216	7348077.802	0	2945.3555	953.3808099	719.160798	5	5	362	0.991636156	0
G32554	318286.239	7347148.837	0	3422.798829	1193.716212	1945.547041	5	5	376	1.477192465	0
G32554	321602.3007	7345257.669	0	169.8204639	124.6399067	655.3930116	5	5	340	1.598085374	0
G32554	317524.9362	7348800.89	0	2244.974241	1875.921075	2879.686778	5	5	391	1.552583474	0
G32554	318336.1977	7348154.46	0	2746.373977	1919.850948	2288.243703	5	5	385	1.477192465	0
G32554	318704.4603	7348883.27	0	1998.238226	2169.691326	1950.396682	5	5	378	1.627264899	0
G32554	317723.0444	7341972.11	0	855.1918509	1604.241793	14.38495373	5	5	363	7.70459556	0
G32554	318975.5598	7341216.445	0	100.4164361	1432.680888	713.8663974	5	5	331	4.017703487	0
G32554	318095.6247	7347710.233	0	3203.486837	1440.086425	2303.825132	5	5	387	1.359792985	0
G32554	317647.3658	7342094.94	0	791.3345815	1633.402632	138.6165336	5	5	376	5.331556559	0
G32554	317697.717	7349222.961	0	1789.402371	2330.386675	2629.056246	5	5	397	1.489143161	0
G32554	320125.1243	7350749.911	0	612.6158311	618.9534314	513.3008981	5	5	382	1.537106271	0
G32554	317833.6574	7347387.978	0	3179.241311	1028.417393	1889.850194	5	5	390	1.661245664	0
G32554	318453.5364	7349923.707	0	973.3395347	2423.004469	2269.110505	5	5	391	1.183816943	0
G32554	317483.3182	7343648.192	0	954.0498882	1502.231227	163.4158295	5	5	396	4.160667299	0
G32554	324324.0176	7346971.701	0	1074.125746	2272.118344	2133.740811	5	5	405	4.575722277	0
G32554	314125.6581	7346952.563	0	78.92395397	1343.742017	64.13754684	5	5	415	0.594089655	0
G32554	319425.1976	7342965.877	0	740.8605531	1900.084115	676.7280306	5	5	342	3.911858721	0
G32554	315573.5213	7349663.396	0	1111.023545	1166.37099	1704.940999	5	5	411	1.659983846	0
G32554	317507.983	7340186.305	0	18.35014213	40.22841289	170.5441406	5	5	289	0.24592287	0
G32554	318644.2472	7346631.595	0	3383.071545	1199.572342	1723.717769	5	5	372	0.361301492	0
G32554	319951.4627	7350505.203	0	833.4028237	913.1652852	788.7427669	5	5	376	0.773220052	0
G32554	315603.3217	7345785.77	0	439.3210476	1357.475554	104.2626663	5	5	408	1.632229089	0
G32554	316275.5633	7346663.604	0	1521.749082	470.1890844	411.610965	5	5	383	1.475220206	0
G32554	320496.6983	7347114.746	0	2285.111625	406.2027968	183.976764	5	5	348	0.912489727	0
G32554	318148.8264	7339741.373	0	373.6855702	31.78570982	102.6839503	5	5	287	1.580229437	0
G32554	315605.6128	7345785.193	0	440.6785267	1357.703751	103.7635605	5	5	408	1.632229089	0
G32554	320250.0391	7348482.492	0	2547.39833	629.2361523	362.5983992	5	5	364	1.011882781	0
G32554	321136.6358	7348434.349	0	1689.457426	256.690458	515.1682239	5	5	358	0.938884821	0
G32554	321136.9526	7348458.552	0	1683.90521	257.3093761	506.4333676	5	5	358	0.938884821	0
G32554	314691.0107	7348202.219	0	289.6972806	75.09300756	325.8530946	5	5	393	0.788992602	0
G32554	315940.6959	7349363.696	0	1414.57196	1443.009112	2000.076123	5	5	404	1.854251796	0
G32554	317283.459	7346979.722	0	2494.289746	348.0202017	1244.66412	5	5	377	1.268868864	0
G32554	316058.4926	7345963.853	0	904.7245184	1167.101064	10.39646792	5	5	402	1.5678978	0
G32554	317333.5027	7345101.517	0	1713.211543	591.583334	281.8835486	5	5	371	0.830797437	0
G32554	320498.8722	7347093.661	0	2267.28374	408.6393966	181.2064701	5	5	352	1.798498843	0
G32554	317549.6009	7343867.678	0	1112.720668	1288.969029	32.40990178	5	5	385	3.683781375	0
G32554	318330.2081	7348727.521	0	2174.532216	2308.580451	2297.304446	5	5	384	1.389650265	0
G32554	318387.7896	7348243.505	0	2654.598241	2018.4711	2229.578476	5	5	384	1.593900476	0
G32554	320150.9621	7345162.411	0	1443.020265	287.162377	750.8292942	5	5	351	0.361301492	0
G32554	314210.5998	7347233.508	0	83.01212255	1089.200626	183.9751124	5	5	405	2.948487062	0
G32554	315099.6126	7347973.726	0	624.0884069	65.43141186	553.0980544	5	5	394	1.92356884	0
G32554	316459.6959	7348636.015	0	2104.443364	1499.700477	2058.901955	5	5	399	2.053667895	0
G32554	316629.8611	7349923.726	0	992.3838029	2245.389201	1822.404362	5	5	408	2.112944441	0
G32554	317646.3047	7340206.303	0	158.097072	25.23720707	90.19751158	5	5	288	1.188051593	0
G32554	319816.4845	7350723.69	0	579.3433569	861.5544936	798.6150455	5	5	378	1.130601027	0
G32554	320881.8469	7347098.724	0	2035.028174	74.04421101	189.6341057	5	5	348	0.7006768	0
G32554	322059.5394	7350467.242	0	326.4276643	781.3262834	221.2015822	5	5	408	9.829086519	0
G32554	320043.2867	7348006.485	0	2855.913271	841.9147652	609.8695475	5	5	361	0.576623504	0
G32554	318950.3455	7346902.233	0	3275.425177	1586.311551	1740.810714	5	5	368	0.788992602	0
G32554	318677.3135	7348836.555	0	2046.369765	2197.419186	1968.789608	5	5	376	1.048377	0
G32554	317350.5539	7350586.803	0	665.1660981	3160.006726	1221.741015	5	5	407	1.947867411	0
G32554	320420.6718	7349364.228	0	2010.995682	447.6094295	429.2824523	5	5	367	0.56219751	0
G32554	315914.3107	7349492.396	0	1284.226093	1438.461678	2019.662988	5	5	404	1.552583474	0
G32554	320460.6835	7347317.689	0	2466.125057	433.1492065	241.6636382	5	5	352	0.899470987	0
G32554	320728.7879	7347393.472	0	2364.273678	164.1196469	23.12795017	5	5	349	0.457660206	0
G32554	320380.3716	7347611.519	0	2685.797876	509.7867656	238.4169825	5	5	356	0.49183668	0
G32554	316705.9606	7343738.657	0	341.1591685	1982.990252	325.2980728	5	5	384	2.067174964	0
G32554	314711.3488	7349025.694	0	575.4530732	200.8136891	774.7429335	5	5	398	1.847666114	0
G32554	322760.2135	7348663.169	0	140.3338584	94.70280304	1932.513704	5	5	356	0.801045354	0
G32554	319747.8673	7348466.684	0	2582.544908	1131.566163	864.1513935	5	5	366	0.770409001	0
G32554	316027.2347	7346968.081	0	1533.020516	162.5549732	519.7432592	5	5	379	0.415420555	0
G32554	315932.4484	7345159.506	0	566.7954327	1700.070246	433.4799988	5	5	416	3.861792374	0
G32554	321709.0005	7344617.03	0	26.93676454	236.9458304	795.1607624	5	5	337	0.854438655	0
G32554	318577.9536	7349370.841	0	1518.434341	2290.101482	2203.730038	5	5	388	1.408169702	0
G32554	317562.4513	7339996.113	0	47.70923821	179.9311046	302.6383279	5	5	288	1.012041003	0
G32554	321040.9721	7344168.203	0	823.9921138	718.1441453	292.284728	5	5	349	0.872901051	0
G32554	315882.7072	7345088.882	0	503.7790419	1772.364662	492.3824801	5	5	416	3.861792374	0
G32554	317516.288	7345691.031	0	2205.201451	54.24441542	308.5988563	5	5	364	0.938884821	0
G32554	314622.0449	7348697.351	0	406.5659453	107.2735854	528.0759171	5	5	395	0.547391364	0
G32554	318262.6655	7345110.57	0	2410.203953	90.817263	359.9743155	5	5	362	1.336929044	0
G32554	321064.1157	7351180.798	0	624.182964	359.926707	24.7495576	5	5	372	1.433085058	0
G32554	318903.8995	7350537.38	0	355.1207638	1715.007043	1638.005495	5	5	386	1.086164776	0
G32554	318654.8599	7348520.55	0	2363.134469	2223.815945	1958.045856	5	5	380	1.246087004	0
G32554	321055.1913	7349973.916	0	1445.389171	176.1914561	41.9861054	5	5	365	0.469473926	0
G32554	318475.1386	7348910.773	0	1983.50598	2398.651817	2180.816396	5	5	383	1.283877462	0
G32554	314609.248	7348464.18	0	295.7962441	45.13745642	394.3988559	5	5	394	0.616703405	0
G32554	316229.9062	7350513.902	0	337.9620365	2172.895096	1293.982601	5	5	417	1.748219934	0
G32554	317296.4208	7347059.474	0	2554.208393	412.1559795	1317.796247	5	5	378	1.580229437	0
G32554	322432.433	7343365.719	0	308.2356819	56.19075412	266.0853477	5	5	333	0.463950057	0
G32554	321560.0052	7350534.919	0	756.7145185	300.5537646	78.96842115	5	5	376	0.801045354	0
G32554	319409.241	7350261.372	0	809.1318958	1475.001809	1376.124548	5	5	375	2.346110058	0
G32554	320834.485	7351143.663	0	510.9537881	167.3408361	192.6957991	5	5	375	1.063927172	0
G32554	320208.0049	7342723.241	0	509.2862558	2152.531632	122.7643756	5	5	344	1.359792985	0
G32554	318736.2142	7346595.75	0	3285.504344	1275.683749	1744.796636	5	5	371	1.661245664	0
G32554	319023.5274	7348813.095	0	2077.167337	1851.525132	1623.820866	5	5	376	0.790265001	0
G32554	321232.6955	7344642.112	0	443.6848708	246.6802171	331.019799	5	5	340	0.361301492	0
G32554	318470.7058	7350766.425	0	130.9699544	2031.437724	1591.062214	5	5	392	0.977572587	0
G32554	316515.7774	7345088.715	0	1063.557589	1211.606509	72.32568237	5	5	388	2.784027112	0
G32554	318472.6841	7348907.1	0	1987.310167	2401.151978	2182.559771	5	5	383	1.283877462	0
G32554	320019.9068	7349885.404	0	1429.724096	930.4941695	820.245982	5	5	370	0.901217862	0
G32554	321261.088	7350245.178	0	1141.431998	20.39519861	121.5872081	5	5	368	0.899470987	0
G32554	319237.1215	7344528.911	0	2284.757518	334.8114748	638.9211237	5	5	352	0.872901051	0
G32554	318821.1359	7349200.911	0	1678.051371	2049.059486	1920.943047	5	5	380	0.830797437	0
G32554	317378.6138	7340867.853	0	92.58721315	596.2605144	239.431679	5	5	303	3.159947132	0
G32554	319097.8757	7350552.121	0	402.6391403	1538.65505	1509.153669	5	5	385	1.338561598	0
G32554	317033.2524	7347062.234	0	2355.832312	222.5485883	1170.001091	5	5	376	2.659393806	0
G32554	314929.8383	7347946.322	0	453.0487219	76.88955851	393.5196186	5	5	391	1.701543249	0
G32554	320974.942	7348434.242	0	1847.368826	95.00792213	362.5691531	5	5	356	0.938884821	0
G32554	316062.288	7344510.067	0	350.9290568	1924.318033	648.8273016	5	5	396	8.613997399	0
G32554	319664.4653	7347765.88	0	3229.070953	1223.710284	957.1927019	5	5	362	1.13593261	0
G32554	315357.0826	7346984.191	0	1111.276947	426.1117619	148.7421903	5	5	386	1.129325872	0
G32554	315900.0869	7345013.56	0	483.986716	1786.66736	496.5930926	5	5	409	5.741282766	0
G32554	321148.1303	7348445.194	0	1675.856068	268.3194479	521.6713043	5	5	358	0.938884821	0
G32554	319000.9877	7347905.872	0	2979.378017	1885.388566	1628.738785	5	5	378	0.56732934	0
G32554	322803.7466	7346163.771	0	797.578862	1047.30373	1643.379884	5	5	365	1.517516834	0
G32554	320241.8288	7345190.509	0	1358.014428	314.1170391	666.9150604	5	5	349	0.513623197	0
G32554	314526.7068	7347485.029	0	277.95418	686.65946	190.290883	5	5	400	1.695959316	0
G32554	317723.6187	7346958.317	0	2842.504355	653.6303286	1473.503292	5	5	384	1.695959316	0
G32554	315446.8839	7348327.269	0	1046.039236	560.6382654	1032.97318	5	5	408	2.01502454	0
G32554	317004.0349	7347696.474	0	2537.621189	657.8011538	1675.42169	5	5	377	0.361301492	0
G32554	316620.2212	7348056.654	0	2146.893658	918.3300562	1752.130928	5	5	393	1.821619982	0
G32554	316142.2215	7346860.245	0	1549.246432	271.8555729	496.8961516	5	5	379	0.674627486	0
G32554	318539.734	7347645.258	0	3243.473014	1718.684853	2077.325647	5	5	377	0.547391364	0
G32554	314387.1877	7346721.329	0	235.9983823	1312.101588	59.86717503	5	5	411	2.586123486	0
G32554	318486.4907	7343528.116	0	1618.23374	1326.100984	178.2804191	5	5	370	2.368704486	0
G32554	316081.8129	7344463.812	0	335.4760755	1940.274566	664.8036148	5	5	396	8.613997399	0
G32554	322190.2688	7342962.792	0	339.3449426	396.3423118	177.1753489	5	5	336	0.938884821	0
G32554	318999.2537	7348043.247	0	2842.191742	1885.407484	1646.362258	5	5	374	0.912489727	0
G32554	320158.082	7350570.451	0	793.4435651	718.0458059	580.4938827	5	5	379	0.983600885	0
G32554	317699.7874	7340198	0	210.0525613	58.47061441	59.19024702	5	5	288	1.188051593	0
G32554	319210.2266	7348617.671	0	2296.9771	1667.280093	1410.501495	5	5	372	0.885077008	0
G32554	322644.1263	7349342.438	0	125.5276462	445.141098	1488.146993	5	5	370	1.673896445	0
G32554	318466.1279	7339732.173	0	370.2874646	45.00979189	110.1672945	5	5	287	0.854438655	0
G32554	322756.0895	7349461.165	0	12.55813123	441.0194951	1444.723583	5	5	369	1.824516809	0
G32554	319016.3183	7348172.375	0	2714.639924	1866.73222	1610.513999	5	5	373	0.616703405	0
G32554	320740.3343	7347272.598	0	2258.820127	154.0831002	41.22215272	5	5	349	0.576623504	0
G32554	318612.6989	7348721.438	0	2164.901658	2263.465836	2016.192659	5	5	378	1.469081679	0
G32554	318698.7633	7340303.342	0	417.8881061	523.1623844	326.412259	5	5	303	2.02065363	0
G32554	316891.5313	7342182.694	0	39.15844338	1199.748772	187.4897712	5	5	355	9.382289984	0
G32554	317063.945	7347590.666	0	2608.896255	609.289371	1622.050755	5	5	381	0.616703405	0
G32554	318274.7151	7347102.899	0	3389.929325	1153.820596	1901.213549	5	5	377	1.477192465	0
G32554	316169.058	7346247.823	0	1169.500294	884.5711765	8.488791019	5	5	400	1.461443415	0
G32554	321063.5731	7348575.189	0	1730.810365	185.3916543	403.7058227	5	5	358	0.94337142	0
G32554	320815.5095	7347015.242	0	2008.340322	179.57429	87.95735156	5	5	346	0.463950057	0
G32554	314387.6604	7349567.716	0	180.0728456	398.4354176	779.8939486	5	5	401	0.415420555	0
G32554	314497.0472	7348089.201	0	69.84011095	293.7482235	101.3805189	5	5	392	1.577686088	0
G32554	322695.6818	7349430.219	0	75.09687439	465.3443627	1437.770689	5	5	371	1.922275622	0
G32554	318406.3558	7347128.134	0	3517.13386	1266.921277	1996.869628	5	5	375	0.927368718	0
G32554	319724.8267	7347733.159	0	3243.039828	1163.762067	894.9263282	5	5	363	1.153130227	0
G32554	321302.0326	7349794.308	0	1303.420822	127.5000602	295.2527385	5	5	370	2.215175399	0
G32554	315665.5717	7345794.045	0	491.8589486	1341.296189	72.9766119	5	5	408	1.632229089	0
G32554	321261.0425	7351117.493	0	795.9432874	459.8276016	141.921189	5	5	375	1.854251796	0
G32554	314571.6323	7347716.077	0	196.1188245	495.4638291	32.11979153	5	5	397	2.155219129	0
G32554	317613.3333	7343555.505	0	1027.842403	1507.383737	149.5200796	5	5	393	4.036293289	0
G32554	320951.0905	7345713.123	0	963.7457005	532.6141128	73.07196253	5	5	350	1.49060876	0
G32554	317087.1279	7344334.061	0	1038.514841	1297.240591	2.825266815	5	5	373	0.899470987	0
G32554	320530.6128	7348865.042	0	2229.123716	343.90868	192.1399032	5	5	361	0.942089383	0
G32554	316023.4678	7344566.576	0	358.5846095	1918.100211	640.529259	5	5	402	7.320422585	0
G32554	314203.7001	7346631.143	0	31.80934896	1507.471164	54.05845753	5	5	417	3.133450895	0
G32554	314511.4923	7349299.047	0	310.8303569	111.0679281	745.4998141	5	5	396	1.601777677	0
G32554	320384.7078	7350000.906	0	1373.312912	693.4934312	499.1241534	5	5	372	0.674627486	0
G32554	323411.0895	7346741.31	0	1425.505276	1556.460268	2271.494465	5	5	383	3.369403821	0
G32554	317587.5764	7340143.903	0	91.7768095	60.2981729	174.108716	5	5	289	0.256816758	0
G32554	320520.0444	7348600.055	0	2262.170554	357.7842722	120.3720406	5	5	359	0.49183668	0
G32554	319008.5759	7348767.841	0	2120.701867	1867.040404	1630.776834	5	5	374	1.580229437	0
G32554	317242.2809	7350259.199	0	931.810356	2936.224723	1522.687009	5	5	402	2.667835649	0
G32554	317424.5287	7344463.106	0	1360.418092	963.1940444	55.7979795	5	5	369	0.154653024	0
G32554	321262.4458	7350245.777	0	1139.949311	19.03004863	121.2067376	5	5	368	0.899470987	0
G32554	321131.2111	7348428.68	0	1696.013809	251.1954107	512.4635174	5	5	358	0.938884821	0
G32554	319336.2944	7344523.962	0	2257.487992	341.0055175	622.5970708	5	5	351	0.790265001	0
G32554	315966.743	7344704.735	0	398.7681705	1881.521356	596.8340232	5	5	397	4.810626078	0
G32554	315837.084	7345910.705	0	697.9258009	1217.407546	5.535389022	5	5	401	1.695959316	0
G32554	320723.7714	7347387.692	0	2362.355548	169.2079117	17.3825912	5	5	348	0.579269434	0
G32554	320238.3254	7347444.705	0	2704.172831	653.904351	405.5295003	5	5	354	1.246087004	0
G32554	315456.7822	7348343.416	0	1060.564494	578.9174449	1049.804757	5	5	408	2.01502454	0
G32554	317349.7101	7350569.392	0	681.1057431	3159.289918	1238.453471	5	5	407	1.947867411	0
G32554	322447.3433	7343360.371	0	292.7232002	63.37898688	274.1160512	5	5	336	1.686159715	0
G32554	317229.6228	7342895.417	0	422.7761267	1987.598859	119.8009684	5	5	357	5.023396124	0
G32554	314995.8027	7347774.384	0	541.3140135	146.8541965	360.8594879	5	5	389	0.787052267	0
G32553	352935.3362	7315719.952	0	1193.50587	977.9341348	698.343973	5	5	345	1.124286785	0
G32553	353575.0647	7320606.453	0	1283.698301	1615.430823	443.1183703	5	5	323	1.235704698	0
G32553	352646.3704	7317284.606	0	2783.624479	138.9263663	94.81357693	5	5	319	0.770409001	0
G32553	350136.6958	7319521.41	0	3754.417805	3132.281473	1135.876103	5	5	350	2.397117682	0
G32553	354268.9802	7319278.496	0	2421.383246	205.5345299	494.1808891	5	5	309	0.674627486	0
G32553	353818.9841	7319236.477	0	2544.14254	519.7318841	735.7553526	5	5	312	0.830797437	0
G32553	352565.6143	7317870.188	0	3374.717886	219.9720425	146.8081458	5	5	321	1.229433177	0
G32553	347266.9227	7321758.438	0	897.0735853	5685.754271	612.799594	5	5	404	1.688970232	0
G32553	353901.0188	7318177.12	0	3494.634118	55.18619823	139.3269795	5	5	309	0.49183668	0
G32553	356645.4069	7315593.091	0	1106.110493	236.6161944	105.1329217	5	5	306	2.570233903	0
G32553	358073.2457	7318510.992	0	3177.168184	919.1639563	367.9575199	5	5	314	0.722574253	0
G32553	350986.8414	7316475.536	0	2047.224267	151.2120151	76.13490223	5	5	329	0.927368718	0
G32553	358654.1318	7318167.143	0	3667.038957	1008.759952	497.3731857	5	5	307	1.501261464	0
G32553	350990.7974	7319877.053	0	3033.249195	2732.800188	324.9894893	5	5	352	2.635297081	0
G32553	352899.0899	7314796.215	0	285.085175	1864.556833	1597.761483	5	5	360	2.958375696	0
G32553	351997.9674	7316358.922	0	1986.121184	269.9145704	89.8028496	5	5	328	2.557484115	0
G32553	349150.2797	7315175.705	0	203.1637856	38.64419762	693.19618	5	5	338	0.653040032	0
G32553	354317.5291	7319962.038	0	1740.34145	646.0214311	0.146651308	5	5	308	1.142718008	0
G32553	354570.6966	7318502.197	0	3130.264311	307.1075293	53.15453752	5	5	308	5.637395317	0
G32553	355497.7807	7318651.681	0	2826.614664	873.6976278	508.8620365	5	5	336	2.132302317	0
G32553	349873.4412	7316211.678	0	1462.607051	491.7261624	239.6733208	5	5	336	2.026603183	0
G32553	344056.0736	7323208.11	0	70.27035515	2539.734527	1691.787617	5	5	379	0.513623197	0
G32553	351686.03	7315354.435	0	1006.640643	1120.398245	851.5721403	5	5	346	2.273787646	0
G32553	353618.6904	7319505.147	0	2317.765704	841.056189	561.7715603	5	5	318	1.279379322	0
G32553	345595.8438	7321189.977	0	1657.03303	4550.926542	2088.213128	5	5	404	1.986503569	0
G32553	356233.8818	7316340.441	0	1729.971985	167.3039144	71.581842	5	5	307	1.049140327	0
G32553	358454.2724	7321928.988	0	22.57989131	1447.828274	1451.036592	5	5	303	1.847666114	0
G32553	355048.3346	7319718.336	0	1847.768322	231.5629758	24.25397495	5	5	305	2.053101433	0
G32553	346045.2049	7317834.877	0	1245.66355	3512.501507	1077.864459	5	5	371	1.821619982	0
G32553	351903.4936	7318077.63	0	3682.891855	853.7628574	530.9577693	5	5	325	2.48082598	0
G32553	357782.3018	7317793.353	0	3536.100728	216.4225505	169.6958501	5	5	298	1.847666114	0
G32553	347071.5822	7319082.521	0	2729.867794	4089.650554	2090.697097	5	5	380	2.032943724	0
G32553	351697.4266	7318303.649	0	3947.415022	1156.094092	555.5383119	5	5	329	3.100915062	0
G32553	350024.2201	7319638.388	0	3718.609754	3283.654767	1261.15789	5	5	348	0.361301492	0
G32553	349594.9413	7322283.915	0	1189.630378	3813.132254	307.9890223	5	5	375	1.573807619	0
G32553	358691.9898	7318338.731	0	3515.090273	1179.962242	611.7706862	5	5	307	0.449763204	0
G32553	351688.2384	7315349.319	0	1001.379551	1125.602869	856.394779	5	5	346	2.273787646	0
G32553	364741.431	7315939.646	0	1453.379808	1767.308034	355.1972949	5	5	305	1.048377	0
G32553	350239.9318	7315718.613	0	1110.401526	110.3554336	223.4150004	5	5	339	1.389650265	0
G32553	360296.977	7313894.468	0	635.0478568	63.99555635	2361.281535	5	5	309	2.17980165	0
G32553	345131.9108	7321833.539	0	1198.732656	3867.671684	1958.538569	5	5	400	2.012562806	0
G32553	348320.0175	7316042.386	0	344.6779903	838.1043762	1147.855551	5	5	351	1.083789564	0
G32553	358074.6371	7318996.758	0	2704.79186	1256.185644	849.2739791	5	5	315	1.554746422	0
G32553	352567.2115	7317920.939	0	3424.684807	252.6914301	148.9394488	5	5	321	1.229433177	0
G32553	357844.2203	7317623.663	0	3399.832591	145.708186	81.79845049	5	5	302	0.24592287	0
G32553	344209.6141	7322247.892	0	975.1317487	2858.969987	2311.177551	5	5	383	0.163266636	0
G32553	357995.392	7318498.749	0	3173.578784	853.9475267	346.1861532	5	5	313	1.226754731	0
G32553	357837.6338	7317577.871	0	3354.920266	109.6139483	50.83992798	5	5	302	0.24592287	0
G32553	356506.7863	7314848.016	0	349.7711027	90.44201499	53.71603404	5	5	307	0.594089655	0
G32553	347934.0503	7322731.731	0	68.63680407	4542.452961	422.9548368	5	5	399	2.849348109	0
G32553	351330.4364	7316619.623	0	2286.944929	2.246680908	239.0836213	5	5	328	1.349067966	0
G32553	352364.7596	7318033.39	0	3565.62448	478.4572022	79.26064965	5	5	317	0.337325435	0
G32553	357160.1974	7318085.691	0	3493.680964	64.36697764	234.2127515	5	5	303	1.376199162	0
G32553	350787.128	7318070.676	0	3478.581043	1544.234984	321.6034578	5	5	351	3.007347905	0
G32553	348607.2064	7316383.368	0	790.4595259	1174.746004	872.0633733	5	5	366	1.011882781	0
G32553	352685.7051	7317264.918	0	2758.377966	123.6669002	88.3856457	5	5	319	0.770409001	0
G32553	353650.8116	7319253.166	0	2558.178587	675.1840693	770.8777884	5	5	316	0.839324494	0
G32553	356392.8413	7314784.83	0	260.6131001	11.55816246	81.33146819	5	5	312	0.309303794	0
G32553	358597.1959	7320389.86	0	1532.277307	2582.972534	2316.726378	5	5	312	1.049140327	0
G32553	354602.8681	7318196.972	0	3424.628229	453.7183487	75.90107203	5	5	310	0.653040032	0
G32553	354742.6593	7320298.762	0	1332.242239	771.9781646	443.7179308	5	5	300	1.748219934	0
G32553	358234.906	7319048.14	0	2700.27856	1404.505855	927.0891502	5	5	315	1.811795358	0
G32553	358599.594	7320438.224	0	1486.932958	2552.426729	2364.152806	5	5	313	1.401144089	0
G32553	348790.3496	7315298.548	0	69.26953245	88.03318131	864.5082728	5	5	346	0.722574253	0
G32553	356635.6888	7316993.507	0	2461.533108	36.44142342	45.52555735	5	5	302	0.699470314	0
G32553	348465.2233	7315939.791	0	357.7458077	732.70959	1277.336077	5	5	349	2.236622534	0
G32553	-24.24567	31.5365	1	3434.598533	1171.715719	327.6398201	5	5	343	4.508559812	0
G32553	-24.24083	31.53683	1	3957.037635	1372.365757	303.5286082	5	5	330	1.805933117	0
G32553	-24.25133	31.54283	1	2765.181622	544.8915867	525.956422	5	5	345	2.893982289	0
G32553	-24.23367	31.49383	1	2724.92205	4084.651607	2085.669901	5	5	380	2.032943724	0
G32553	-24.23367	31.49383	1	2724.92205	4084.651607	2085.669901	5	5	380	2.032943724	0
G32553	-24.2435	31.54	1	3673.825686	941.0085003	652.728956	5	5	321	0.854438655	0
G32553	-24.2285	31.5405	1	2892.658674	2058.171096	502.6818716	5	5	351	1.158420471	0
G32553	-24.2445	31.5335	1	3469.558125	1315.760203	19.45552922	5	5	364	2.750812234	0
G32553	-24.234	31.556	1	2760.131426	885.666425	1022.411404	5	5	321	1.342015149	0
G32553	-24.234	31.556	1	2760.131426	885.666425	1022.411404	5	5	321	1.342015149	0
G32553	-24.234	31.556	1	2760.131426	885.666425	1022.411404	5	5	321	1.342015149	0
G32553	-24.234	31.556	1	2760.131426	885.666425	1022.411404	5	5	321	1.342015149	0
G32553	-24.22417	31.618	1	1982.864148	1557.381687	1879.196973	5	5	313	3.704627604	0
G32553	-24.234	31.556	1	2760.131426	885.666425	1022.411404	5	5	321	1.342015149	0
G32553	-24.234	31.556	1	2760.131426	885.666425	1022.411404	5	5	321	1.342015149	0
G32553	-24.23233	31.503	1	3081.627746	3956.798082	2043.926669	5	5	369	1.910824139	0
G32553	-24.254	31.5225	1	2045.958009	849.4555255	683.6066699	5	5	340	2.505592804	0
G32553	-24.254	31.5225	1	2045.958009	849.4555255	683.6066699	5	5	340	2.505592804	0
G32553	-24.254	31.5225	1	2045.958009	849.4555255	683.6066699	5	5	340	2.505592804	0
G32553	-24.254	31.5225	1	2045.958009	849.4555255	683.6066699	5	5	340	2.505592804	0
G32553	-24.254	31.5225	1	2045.958009	849.4555255	683.6066699	5	5	340	2.505592804	0
G32553	-24.25783	31.5375	1	2109.274466	174.973614	113.1047376	5	5	330	2.763956902	0
G32553	-24.27217	31.63067	1	1809.496998	364.1193908	1281.058794	5	5	304	1.954576349	0
G32553	-24.235	31.547	1	3225.897094	1097.954279	884.9327955	5	5	336	2.401884673	0
G32553	-24.235	31.547	1	3225.897094	1097.954279	884.9327955	5	5	336	2.401884673	0
G32553	-24.25517	31.527	1	2146.627654	581.1207004	505.0150962	5	5	340	1.084823154	0
G32553	-24.24317	31.55083	1	3543.971393	137.2178154	153.0788175	5	5	312	1.235704698	0
G32553	-24.26117	31.52833	1	1550.563067	83.42900607	50.39924235	5	5	335	1.800374288	0
G32553	-24.25283	31.5885	1	2539.673178	25.19924099	43.12996705	5	5	309	0.326530621	0
G32553	-24.22483	31.52583	1	3182.746362	3381.165296	1021.972452	5	5	350	2.617084194	0
G32553	-24.236	31.52733	1	3887.297472	2388.253598	721.0792122	5	5	351	2.849163853	0
G32553	-24.24617	31.54517	1	3293.246483	339.4212579	128.303794	5	5	320	2.340751075	0
G32553	-24.23233	31.503	1	3081.627746	3956.798082	2043.926669	5	5	369	1.910824139	0
G32553	-24.22983	31.524	1	3745.787815	3147.266586	1142.946709	5	5	350	2.397117682	0
G32553	-24.22983	31.524	1	3745.787815	3147.266586	1142.946709	5	5	350	2.397117682	0
G32553	-24.25317	31.54967	1	2462.927944	99.29473343	171.3242828	5	5	320	1.226754731	0
G32553	-24.25883	31.54117	1	1975.859374	285.7148051	87.72174121	5	5	329	1.700687747	0
G32553	-24.25883	31.54117	1	1975.859374	285.7148051	87.72174121	5	5	329	1.700687747	0
G32553	-24.25883	31.54117	1	1975.859374	285.7148051	87.72174121	5	5	329	1.700687747	0
G32553	-24.25883	31.54117	1	1975.859374	285.7148051	87.72174121	5	5	329	1.700687747	0
G32553	-24.25883	31.54117	1	1975.859374	285.7148051	87.72174121	5	5	329	1.700687747	0
G32553	-24.258	31.53767	1	2089.423383	193.8002237	98.35717982	5	5	330	2.763956902	0
G32553	-24.258	31.5375	1	2090.482836	193.8007414	94.70408751	5	5	330	2.763956902	0
G32553	-24.258	31.5375	1	2090.482836	193.8007414	94.70408751	5	5	330	2.763956902	0
G32553	-24.258	31.53767	1	2089.423383	193.8002237	98.35717982	5	5	330	2.763956902	0
G32553	-24.258	31.5375	1	2090.482836	193.8007414	94.70408751	5	5	330	2.763956902	0
G32553	-24.25783	31.5375	1	2109.274466	174.973614	113.1047376	5	5	330	2.763956902	0
G32553	-24.258	31.5375	1	2090.482836	193.8007414	94.70408751	5	5	330	2.763956902	0
G32553	-24.258	31.5375	1	2090.482836	193.8007414	94.70408751	5	5	330	2.763956902	0
G32553	-24.255	31.527	1	2164.633747	599.9459616	513.6899096	5	5	340	1.237034945	0
G32553	-24.25617	31.58533	1	2100.018164	12.47346686	72.72324896	5	5	301	0.689910972	0
G32553	-24.25833	31.58433	1	1842.837861	110.3330707	34.13107615	5	5	306	0.942089383	0
G32553	-24.24483	31.56867	1	3236.60839	698.5550837	118.7654939	5	5	314	1.336929044	0
G32553	-24.245	31.56867	1	3217.784816	711.2782675	135.8698287	5	5	314	1.336929044	0
G32553	-24.25317	31.54967	1	2462.927944	99.29473343	171.3242828	5	5	320	1.226754731	0
G32553	-24.25317	31.55017	1	2456.001186	61.87328443	121.9456108	5	5	319	0.830166131	0
G32553	-24.23733	31.53283	1	4113.075557	1929.163991	148.4029373	5	5	338	3.509979542	0
G32553	-24.234	31.55617	1	2755.398605	868.6808776	1013.172833	5	5	321	1.342015149	0
G32553	-24.234	31.556	1	2760.131426	885.666425	1022.411404	5	5	321	1.342015149	0
G32553	-24.2435	31.54017	1	3669.92375	926.3047175	635.6727087	5	5	321	0.854438655	0
G32553	-24.2435	31.54017	1	3669.92375	926.3047175	635.6727087	5	5	321	0.854438655	0
G32553	-24.25217	31.54933	1	2577.349731	199.5839237	157.3322867	5	5	319	0.872901051	0
G32553	-24.23983	31.60317	1	3202.326216	998.4366936	396.3075798	5	5	312	0.830797437	0
G32553	-24.23983	31.60317	1	3202.326216	998.4366936	396.3075798	5	5	312	0.830797437	0
G32553	-24.23983	31.60317	1	3202.326216	998.4366936	396.3075798	5	5	312	0.830797437	0
G32553	-24.25883	31.53283	1	1931.864167	0.502489508	66.99786877	5	5	333	2.470260911	0
G32553	-24.26067	31.5325	1	1727.186748	112.5094	103.5414487	5	5	332	2.421077954	0
G32553	-24.26117	31.52833	1	1550.563067	83.42900607	50.39924235	5	5	335	1.800374288	0
G32553	-24.26117	31.52833	1	1550.563067	83.42900607	50.39924235	5	5	335	1.800374288	0
G32553	-24.261	31.52833	1	1568.569204	64.60180654	54.90482493	5	5	333	1.02414003	0
G32553	-24.26117	31.52833	1	1550.563067	83.42900607	50.39924235	5	5	335	1.800374288	0
G32553	-24.2605	31.5325	1	1745.193022	99.78624518	103.2604981	5	5	332	2.421077954	0
G32553	-24.23367	31.49383	1	2724.92205	4084.651607	2085.669901	5	5	380	2.032943724	0
G32553	-24.23367	31.49383	1	2724.92205	4084.651607	2085.669901	5	5	380	2.032943724	0
G32553	-24.23367	31.49383	1	2724.92205	4084.651607	2085.669901	5	5	380	2.032943724	0
G32553	-24.24383	31.533	1	3525.695664	1397.20598	40.28908974	5	5	360	3.195662145	0
G32553	-24.23183	31.47117	1	2049.945533	5117.321612	2719.370425	5	5	396	2.01502454	0
G32553	-24.24467	31.5335	1	3451.55182	1297.143152	21.83519405	5	5	364	2.750812234	0
G32553	-24.2335	31.5615	1	2588.258241	378.286363	695.2877965	5	5	312	0.912489727	0
G32553	-24.236	31.5655	1	2782.404546	93.0886994	215.1326357	5	5	302	2.143890057	0
G32553	-24.236	31.5655	1	2782.404546	93.0886994	215.1326357	5	5	302	2.143890057	0
G32553	-24.25533	31.55033	1	2216.80758	111.760594	80.23996976	5	5	326	1.158420471	0
G32519	-23.92983	31.35667	1	1250.949759	4122.640447	261.2411561	5	5	386	1.729403529	0
G32519	-23.9245	31.2835	1	1540.917836	4314.104048	421.0832846	5	5	396	0.790265001	0
G32519	-23.933	31.32667	1	3451.466106	3571.426142	832.8118247	5	5	401	1.537106271	0
G32519	-23.93317	31.32667	1	3442.512652	3554.209624	851.4301293	5	5	401	1.537106271	0
G32519	-23.90133	31.29833	1	1129.738414	4829.840457	191.1669228	5	5	410	1.801990006	0
G32519	-23.95233	31.31183	1	1597.785044	1128.427112	222.8317708	5	5	370	1.854251796	0
G32519	-23.9525	31.31183	1	1578.956932	1109.633996	213.1137536	5	5	370	1.854251796	0
G32519	-23.9475	31.33833	1	1542.80679	3059.872805	1954.049768	5	5	379	1.385822021	0
G32519	-23.9475	31.3385	1	1533.235514	3072.612145	1951.136183	5	5	379	1.385822021	0
G32519	-23.9475	31.3385	1	1533.235514	3072.612145	1951.136183	5	5	379	1.385822021	0
G32519	-23.9475	31.3385	1	1533.235514	3072.612145	1951.136183	5	5	379	1.385822021	0
G32519	-23.9475	31.3385	1	1533.235514	3072.612145	1951.136183	5	5	379	1.385822021	0
G32519	-23.9475	31.3385	1	1533.235514	3072.612145	1951.136183	5	5	379	1.385822021	0
G32519	-23.9475	31.3385	1	1533.235514	3072.612145	1951.136183	5	5	379	1.385822021	0
G32519	-23.9475	31.3385	1	1533.235514	3072.612145	1951.136183	5	5	379	1.385822021	0
G32519	-23.9475	31.3385	1	1533.235514	3072.612145	1951.136183	5	5	379	1.385822021	0
G32519	-23.9475	31.3385	1	1533.235514	3072.612145	1951.136183	5	5	379	1.385822021	0
G32519	-23.9475	31.3385	1	1533.235514	3072.612145	1951.136183	5	5	379	1.385822021	0
G32519	-23.9475	31.3385	1	1533.235514	3072.612145	1951.136183	5	5	379	1.385822021	0
G32519	-23.92983	31.35683	1	1237.265573	4120.327623	266.6290498	5	5	386	1.729403529	0
G32519	-23.92983	31.35667	1	1250.949759	4122.640447	261.2411561	5	5	386	1.729403529	0
G32519	-23.91433	31.362	1	1544.74005	5796.564821	503.4646922	5	5	403	1.158420471	0
G32552	-24.42133	31.50383	1	1668.50007	336.1841651	459.6144046	5	5	391	1.063927172	0
G32552	-24.445	31.4555	1	3868.052065	76.04208909	455.2834253	5	5	408	1.011882781	0
G32552	-24.4215	31.49317	1	2516.052469	149.3343762	1233.581987	5	5	390	1.936034797	0
G32552	-24.42483	31.4925	1	2625.457905	126.7546339	1106.005698	5	5	390	1.246087004	0
G32552	-24.4215	31.49317	1	2516.052469	149.3343762	1233.581987	5	5	390	1.936034797	0
G32552	-24.453	31.436	1	3301.092102	24.92294377	1380.573122	5	5	412	0.349748189	0
G32552	-24.41783	31.472	1	2727.121403	371.3993892	949.2576376	5	5	411	2.378347837	0
G32552	-24.45633	31.429	1	3370.342287	8.855402445	1609.306583	5	5	411	1.129325872	0
G32552	-24.45317	31.43533	1	3287.780248	74.78097452	1423.827477	5	5	412	0.349748189	0
G32552	-24.418	31.472	1	2745.876247	389.656535	945.9408021	5	5	411	2.378347837	0
G32552	-24.43167	31.45867	1	3288.921021	99.23415069	200.3761952	5	5	400	0.547391364	0
G32552	-24.4515	31.43633	1	3169.965083	111.9262585	1463.850261	5	5	414	1.96662236	0
G32552	-24.4575	31.4265	1	3311.22756	138.4379563	1585.169049	5	5	411	1.501261464	0
G32552	-24.44233	31.41183	1	1692.162172	171.3176558	821.3249537	5	5	428	0.56732934	0
G32552	-24.48517	31.374	1	1579.709432	62.55718409	62.49752071	5	5	433	1.554746422	0
G32552	-24.474	31.3685	1	2158.592718	211.8807306	103.0360477	5	5	439	0.830797437	0
G32552	-24.4605	31.41283	1	3666.011221	9.224430828	1384.35744	5	5	415	1.349067966	0
G32552	-24.48517	31.374	1	1579.709432	62.55718409	62.49752071	5	5	433	1.554746422	0
G32552	-24.426	31.40617	1	544.5564413	2068.043128	1755.912288	5	5	443	1.461443415	0
G32552	-24.43283	31.47217	1	4269.386345	174.0060473	1015.494389	5	5	400	0.912489727	0
G32552	-24.45217	31.45167	1	4058.548248	24.46019498	1061.915846	5	5	410	0.395151294	0
PTT72154	-24.87333	31.774	1	3444.254439	2214.290598	150.6675055	5	5	350	0.579269434	0
PTT72154	-24.8705	31.7135	1	1222.80681	3698.802575	3234.270111	5	5	313	0.489789303	0
PTT72154	-24.82733	31.734	1	2313.016919	564.311318	687.1153077	5	5	310	2.01502454	0
G32555	-24.40383	31.53717	1	1737.050973	193.4378773	307.8061086	5	5	376	3.033127425	0
G32555	-24.40533	31.518	1	1873.75755	76.06375132	860.4931202	5	5	381	1.349067966	0
G32555	-24.4055	31.51783	1	1862.248343	93.30472125	885.7346082	5	5	381	1.349067966	0
G32555	-24.40533	31.518	1	1873.75755	76.06375132	860.4931202	5	5	381	1.349067966	0
G32555	-24.4175	31.51667	1	2130.370177	62.56631336	183.7750578	5	5	387	0.395151294	0
G32555	-24.45417	31.53917	1	1865.476399	1191.119786	656.0010952	5	5	402	0.154653024	0
G32555	-24.454	31.539	1	1890.394368	1199.94775	669.9061569	5	5	401	0.24592287	0
G32555	-24.45417	31.53917	1	1865.476399	1191.119786	656.0010952	5	5	402	0.154653024	0
G32555	-24.39917	31.56017	1	1349.711368	112.1911272	891.70639	5	5	368	1.29280293	0
G32555	-24.399	31.56033	1	1324.881648	87.50843741	915.81958	5	5	368	1.29280293	0
G32555	-24.39917	31.56017	1	1349.711368	112.1911272	891.70639	5	5	368	1.29280293	0
G32555	-24.39933	31.56017	1	1363.646869	124.1579946	875.8787908	5	5	368	1.29280293	0
G32555	-24.399	31.56033	1	1324.881648	87.50843741	915.81958	5	5	368	1.29280293	0
G32555	-24.39917	31.56033	1	1339.688131	100.22325	899.0027468	5	5	368	1.29280293	0
G32555	-24.39933	31.56033	1	1353.623644	112.1901317	883.1751393	5	5	368	1.29280293	0
G32555	-24.399	31.56017	1	1334.904898	99.47632993	908.5232144	5	5	368	1.29280293	0
G32555	-24.39917	31.56017	1	1349.711368	112.1911272	891.70639	5	5	368	1.29280293	0
G32555	-24.399	31.56017	1	1334.904898	99.47632993	908.5232144	5	5	368	1.29280293	0
G32555	-24.399	31.56017	1	1334.904898	99.47632993	908.5232144	5	5	368	1.29280293	0
G32554	-23.99883	31.23933	1	669.332139	101.0819687	29.81687015	5	5	343	0.788992602	0
G32554	-23.95333	31.19033	1	998.0015179	1457.800088	1759.05492	5	5	408	1.162610029	0
G32554	-23.955	31.19133	1	1184.883663	1496.40064	1969.95773	5	5	404	0.899470987	0
G32554	-23.955	31.19133	1	1184.883663	1496.40064	1969.95773	5	5	404	0.899470987	0
G32554	-23.955	31.19133	1	1184.883663	1496.40064	1969.95773	5	5	404	0.899470987	0
G32554	-23.955	31.19133	1	1184.883663	1496.40064	1969.95773	5	5	404	0.899470987	0
G32554	-23.955	31.19133	1	1184.883663	1496.40064	1969.95773	5	5	404	0.899470987	0
G32554	-23.95533	31.18983	1	1221.675668	1339.421447	1922.872044	5	5	406	1.226754731	0
G32554	-23.95533	31.18983	1	1221.675668	1339.421447	1922.872044	5	5	406	1.226754731	0
G32554	-23.95533	31.18983	1	1221.675668	1339.421447	1922.872044	5	5	406	1.226754731	0
G32554	-23.9545	31.23383	1	1546.309476	616.8548448	525.5767252	5	5	371	0.256816758	0
G32554	-23.9545	31.23383	1	1546.309476	616.8548448	525.5767252	5	5	371	0.256816758	0
G32554	-23.94983	31.206	1	925.383206	3090.429071	1650.210294	5	5	399	1.540539523	0
G32554	-23.94983	31.206	1	925.383206	3090.429071	1650.210294	5	5	399	1.540539523	0
G32554	-23.94983	31.206	1	925.383206	3090.429071	1650.210294	5	5	399	1.540539523	0
G32554	-23.94983	31.206	1	925.383206	3090.429071	1650.210294	5	5	399	1.540539523	0
G32554	-23.94983	31.205	1	923.6701612	2993.642857	1630.954347	5	5	399	0.816280158	0
G32554	-23.97033	31.18117	1	1160.564287	124.3748208	361.4227798	5	5	389	0.67790079	0
G32554	-23.9955	31.21417	1	2712.158198	150.1243916	429.5936088	5	5	361	1.571735084	0
G32554	-23.96083	31.20633	1	2069.195522	1993.483064	2855.107575	5	5	392	1.124286785	0
G32554	-23.955	31.19967	1	1348.966286	2328.503545	2155.745443	5	5	397	0.977572587	0
G32554	-23.955	31.19967	1	1348.966286	2328.503545	2155.745443	5	5	397	0.977572587	0
G32554	-23.955	31.19967	1	1348.966286	2328.503545	2155.745443	5	5	397	0.977572587	0
G32554	-23.955	31.19133	1	1184.883663	1496.40064	1969.95773	5	5	404	0.899470987	0
G32554	-23.98333	31.20483	1	2438.92088	49.96751163	857.7975494	5	5	370	1.642217759	0
G32554	-23.98333	31.205	1	2453.497338	62.70656237	867.7842267	5	5	370	1.642217759	0
G32554	-23.97667	31.21133	1	3404.289573	1036.160358	1841.372915	5	5	384	1.183816943	0
G32554	-23.97667	31.21133	1	3404.289573	1036.160358	1841.372915	5	5	384	1.183816943	0
G32554	-23.96083	31.20633	1	2069.195522	1993.483064	2855.107575	5	5	392	1.124286785	0
G32554	-23.96083	31.20633	1	2069.195522	1993.483064	2855.107575	5	5	392	1.124286785	0
G32554	-23.96067	31.20633	1	2052.073546	2009.501003	2837.621688	5	5	394	0.7006768	0
G32554	-23.96067	31.20633	1	2052.073546	2009.501003	2837.621688	5	5	394	0.7006768	0
G32554	-23.96067	31.20633	1	2052.073546	2009.501003	2837.621688	5	5	394	0.7006768	0
G32554	-23.96267	31.20483	1	2270.183905	1744.592868	2726.338462	5	5	388	0.94337142	0
G32554	-23.96083	31.20633	1	2069.195522	1993.483064	2855.107575	5	5	392	1.124286785	0
G32554	-23.96067	31.20633	1	2052.073546	2009.501003	2837.621688	5	5	394	0.7006768	0
G32554	-23.96083	31.20633	1	2069.195522	1993.483064	2855.107575	5	5	392	1.124286785	0
G32554	-23.94883	31.244	1	1256.308915	25.4477711	93.77399926	5	5	371	1.024608937	0
G32554	-23.949	31.244	1	1272.58587	25.44772773	105.514763	5	5	371	1.024608937	0
G32554	-23.949	31.244	1	1272.58587	25.44772773	105.514763	5	5	371	1.024608937	0
G32554	-23.94883	31.244	1	1256.308915	25.4477711	93.77399926	5	5	371	1.024608937	0
G32554	-23.9625	31.2035	1	2225.586624	1712.283363	2663.068421	5	5	387	0.801045354	0
G32554	-23.96067	31.20633	1	2052.073546	2009.501003	2837.621688	5	5	394	0.7006768	0
G32554	-23.96067	31.20633	1	2052.073546	2009.501003	2837.621688	5	5	394	0.7006768	0
G32554	-23.96083	31.20633	1	2069.195522	1993.483064	2855.107575	5	5	392	1.124286785	0
G32554	-23.96067	31.20633	1	2052.073546	2009.501003	2837.621688	5	5	394	0.7006768	0
G32554	-23.96083	31.20633	1	2069.195522	1993.483064	2855.107575	5	5	392	1.124286785	0
G32554	-23.96083	31.20633	1	2069.195522	1993.483064	2855.107575	5	5	392	1.124286785	0
G32554	-23.96233	31.20367	1	2209.953368	1735.81662	2688.44509	5	5	388	0.256816758	0
G32554	-23.96083	31.20633	1	2069.195522	1993.483064	2855.107575	5	5	392	1.124286785	0
G32554	-23.96083	31.20633	1	2069.195522	1993.483064	2855.107575	5	5	392	1.124286785	0
G32554	-23.96067	31.20633	1	2052.073546	2009.501003	2837.621688	5	5	394	0.7006768	0
G32554	-23.96083	31.20633	1	2069.195522	1993.483064	2855.107575	5	5	392	1.124286785	0
G32554	-23.96067	31.20633	1	2052.073546	2009.501003	2837.621688	5	5	394	0.7006768	0
G32554	-23.96083	31.20633	1	2069.195522	1993.483064	2855.107575	5	5	392	1.124286785	0
G32554	-23.96083	31.20633	1	2069.195522	1993.483064	2855.107575	5	5	392	1.124286785	0
G32554	-23.96267	31.20483	1	2270.183905	1744.592868	2726.338462	5	5	388	0.94337142	0
G32554	-23.96267	31.20483	1	2270.183905	1744.592868	2726.338462	5	5	388	0.94337142	0
G32554	-23.96083	31.20633	1	2069.195522	1993.483064	2855.107575	5	5	392	1.124286785	0
G32554	-23.96083	31.20633	1	2069.195522	1993.483064	2855.107575	5	5	392	1.124286785	0
G32554	-23.96067	31.20633	1	2052.073546	2009.501003	2837.621688	5	5	394	0.7006768	0
G32554	-23.96067	31.20633	1	2052.073546	2009.501003	2837.621688	5	5	394	0.7006768	0
G32554	-23.96067	31.20633	1	2052.073546	2009.501003	2837.621688	5	5	394	0.7006768	0
G32554	-23.96083	31.20633	1	2069.195522	1993.483064	2855.107575	5	5	392	1.124286785	0
G32554	-23.96117	31.20633	1	2105.612658	1959.542335	2892.265087	5	5	392	1.124286785	0
G32554	-23.96083	31.20633	1	2069.195522	1993.483064	2855.107575	5	5	392	1.124286785	0
G32554	-23.9525	31.19633	1	1015.294487	2062.887418	1899.41363	5	5	406	2.016279821	0
G32554	-23.96083	31.20633	1	2069.195522	1993.483064	2855.107575	5	5	392	1.124286785	0
G32554	-23.96067	31.20633	1	2052.073546	2009.501003	2837.621688	5	5	394	0.7006768	0
G32554	-23.96083	31.20633	1	2069.195522	1993.483064	2855.107575	5	5	392	1.124286785	0
G32554	-23.96083	31.20633	1	2069.195522	1993.483064	2855.107575	5	5	392	1.124286785	0
G32554	-23.96083	31.20633	1	2069.195522	1993.483064	2855.107575	5	5	392	1.124286785	0
G32554	-23.96067	31.20633	1	2052.073546	2009.501003	2837.621688	5	5	394	0.7006768	0
G32554	-23.96083	31.20633	1	2069.195522	1993.483064	2855.107575	5	5	392	1.124286785	0
G32554	-23.96067	31.20633	1	2052.073546	2009.501003	2837.621688	5	5	394	0.7006768	0
G32554	-23.96083	31.20633	1	2069.195522	1993.483064	2855.107575	5	5	392	1.124286785	0
G32554	-23.96067	31.20633	1	2052.073546	2009.501003	2837.621688	5	5	394	0.7006768	0
G32554	-23.96067	31.20633	1	2052.073546	2009.501003	2837.621688	5	5	394	0.7006768	0
G32554	-23.96067	31.20633	1	2052.073546	2009.501003	2837.621688	5	5	394	0.7006768	0
G32554	-23.96083	31.20633	1	2069.195522	1993.483064	2855.107575	5	5	392	1.124286785	0
G32554	-23.96067	31.20633	1	2052.073546	2009.501003	2837.621688	5	5	394	0.7006768	0
G32554	-23.96083	31.20633	1	2069.195522	1993.483064	2855.107575	5	5	392	1.124286785	0
G32554	-23.9625	31.20367	1	2228.499112	1718.102854	2673.115111	5	5	387	0.801045354	0
G32554	-23.96083	31.20633	1	2069.195522	1993.483064	2855.107575	5	5	392	1.124286785	0
G32554	-23.96067	31.20633	1	2052.073546	2009.501003	2837.621688	5	5	394	0.7006768	0
G32554	-23.96067	31.20633	1	2052.073546	2009.501003	2837.621688	5	5	394	0.7006768	0
G32554	-23.96067	31.20633	1	2052.073546	2009.501003	2837.621688	5	5	394	0.7006768	0
G32554	-23.96067	31.20633	1	2052.073546	2009.501003	2837.621688	5	5	394	0.7006768	0
G32554	-23.96067	31.20633	1	2052.073546	2009.501003	2837.621688	5	5	394	0.7006768	0
G32554	-23.96067	31.20633	1	2052.073546	2009.501003	2837.621688	5	5	394	0.7006768	0
G32554	-23.9605	31.20717	1	2013.246083	2064.129562	2833.007784	5	5	394	0.256816758	0
G32554	-23.96067	31.20633	1	2052.073546	2009.501003	2837.621688	5	5	394	0.7006768	0
G32554	-23.96083	31.20633	1	2069.195522	1993.483064	2855.107575	5	5	392	1.124286785	0
G32554	-23.96083	31.20633	1	2069.195522	1993.483064	2855.107575	5	5	392	1.124286785	0
G32554	-23.96067	31.20633	1	2052.073546	2009.501003	2837.621688	5	5	394	0.7006768	0
G32554	-23.96067	31.20633	1	2052.073546	2009.501003	2837.621688	5	5	394	0.7006768	0
G32554	-23.96067	31.20633	1	2052.073546	2009.501003	2837.621688	5	5	394	0.7006768	0
G32554	-23.96083	31.20633	1	2069.195522	1993.483064	2855.107575	5	5	392	1.124286785	0
G32554	-23.96083	31.20633	1	2069.195522	1993.483064	2855.107575	5	5	392	1.124286785	0
G32554	-23.96067	31.20633	1	2052.073546	2009.501003	2837.621688	5	5	394	0.7006768	0
G32554	-23.96067	31.20633	1	2052.073546	2009.501003	2837.621688	5	5	394	0.7006768	0
G32554	-23.96067	31.20633	1	2052.073546	2009.501003	2837.621688	5	5	394	0.7006768	0
G32554	-23.96067	31.20633	1	2052.073546	2009.501003	2837.621688	5	5	394	0.7006768	0
G32554	-23.96067	31.20633	1	2052.073546	2009.501003	2837.621688	5	5	394	0.7006768	0
G32554	-23.96083	31.20633	1	2069.195522	1993.483064	2855.107575	5	5	392	1.124286785	0
G32554	-23.96067	31.20633	1	2052.073546	2009.501003	2837.621688	5	5	394	0.7006768	0
G32554	-23.96067	31.20633	1	2052.073546	2009.501003	2837.621688	5	5	394	0.7006768	0
G32554	-23.96067	31.20633	1	2052.073546	2009.501003	2837.621688	5	5	394	0.7006768	0
G32554	-23.96067	31.20633	1	2052.073546	2009.501003	2837.621688	5	5	394	0.7006768	0
G32554	-23.96233	31.20367	1	2209.953368	1735.81662	2688.44509	5	5	388	0.256816758	0
G32554	-23.96067	31.20633	1	2052.073546	2009.501003	2837.621688	5	5	394	0.7006768	0
G32554	-23.96083	31.20633	1	2069.195522	1993.483064	2855.107575	5	5	392	1.124286785	0
G32554	-23.96083	31.20633	1	2069.195522	1993.483064	2855.107575	5	5	392	1.124286785	0
G32554	-23.96267	31.20483	1	2270.183905	1744.592868	2726.338462	5	5	388	0.94337142	0
G32554	-23.9625	31.20483	1	2251.824076	1761.83918	2741.668522	5	5	388	0.94337142	0
G32554	-23.96283	31.20483	1	2287.470713	1728.391223	2711.91017	5	5	388	0.94337142	0
G32554	-23.96067	31.20633	1	2052.073546	2009.501003	2837.621688	5	5	394	0.7006768	0
G32554	-23.96083	31.20633	1	2069.195522	1993.483064	2855.107575	5	5	392	1.124286785	0
G32554	-23.96067	31.20633	1	2052.073546	2009.501003	2837.621688	5	5	394	0.7006768	0
G32554	-23.96067	31.20633	1	2052.073546	2009.501003	2837.621688	5	5	394	0.7006768	0
G32554	-23.96083	31.20633	1	2069.195522	1993.483064	2855.107575	5	5	392	1.124286785	0
G32554	-23.96067	31.20633	1	2052.073546	2009.501003	2837.621688	5	5	394	0.7006768	0
G32554	-23.96083	31.20633	1	2069.195522	1993.483064	2855.107575	5	5	392	1.124286785	0
G32554	-23.96083	31.20633	1	2069.195522	1993.483064	2855.107575	5	5	392	1.124286785	0
G32554	-23.96083	31.20633	1	2069.195522	1993.483064	2855.107575	5	5	392	1.124286785	0
G32554	-23.96083	31.20633	1	2069.195522	1993.483064	2855.107575	5	5	392	1.124286785	0
G32554	-23.96083	31.20633	1	2069.195522	1993.483064	2855.107575	5	5	392	1.124286785	0
G32554	-23.96083	31.20633	1	2069.195522	1993.483064	2855.107575	5	5	392	1.124286785	0
G32554	-23.96083	31.20633	1	2069.195522	1993.483064	2855.107575	5	5	392	1.124286785	0
G32554	-23.96067	31.20633	1	2052.073546	2009.501003	2837.621688	5	5	394	0.7006768	0
G32554	-23.96083	31.20633	1	2069.195522	1993.483064	2855.107575	5	5	392	1.124286785	0
G32554	-23.96083	31.20633	1	2069.195522	1993.483064	2855.107575	5	5	392	1.124286785	0
G32554	-23.96083	31.20633	1	2069.195522	1993.483064	2855.107575	5	5	392	1.124286785	0
G32554	-23.96083	31.20633	1	2069.195522	1993.483064	2855.107575	5	5	392	1.124286785	0
G32554	-23.96067	31.20633	1	2052.073546	2009.501003	2837.621688	5	5	394	0.7006768	0
G32554	-23.96067	31.20633	1	2052.073546	2009.501003	2837.621688	5	5	394	0.7006768	0
G32554	-23.96067	31.20633	1	2052.073546	2009.501003	2837.621688	5	5	394	0.7006768	0
G32554	-23.96067	31.20633	1	2052.073546	2009.501003	2837.621688	5	5	394	0.7006768	0
G32554	-23.96067	31.20633	1	2052.073546	2009.501003	2837.621688	5	5	394	0.7006768	0
G32554	-23.96067	31.20633	1	2052.073546	2009.501003	2837.621688	5	5	394	0.7006768	0
G32554	-23.96067	31.20633	1	2052.073546	2009.501003	2837.621688	5	5	394	0.7006768	0
G32554	-23.96083	31.20633	1	2069.195522	1993.483064	2855.107575	5	5	392	1.124286785	0
G32554	-23.96083	31.20633	1	2069.195522	1993.483064	2855.107575	5	5	392	1.124286785	0
G32554	-23.96067	31.20633	1	2052.073546	2009.501003	2837.621688	5	5	394	0.7006768	0
G32554	-23.96067	31.20633	1	2052.073546	2009.501003	2837.621688	5	5	394	0.7006768	0
G32554	-23.96067	31.20633	1	2052.073546	2009.501003	2837.621688	5	5	394	0.7006768	0
G32554	-23.96067	31.20633	1	2052.073546	2009.501003	2837.621688	5	5	394	0.7006768	0
G32554	-23.96083	31.20633	1	2069.195522	1993.483064	2855.107575	5	5	392	1.124286785	0
G32554	-23.96067	31.20633	1	2052.073546	2009.501003	2837.621688	5	5	394	0.7006768	0
G32554	-23.96083	31.20633	1	2069.195522	1993.483064	2855.107575	5	5	392	1.124286785	0
G32554	-23.96083	31.20633	1	2069.195522	1993.483064	2855.107575	5	5	392	1.124286785	0
G32554	-23.96067	31.20633	1	2052.073546	2009.501003	2837.621688	5	5	394	0.7006768	0
G32554	-23.96067	31.20633	1	2052.073546	2009.501003	2837.621688	5	5	394	0.7006768	0
G32554	-23.96083	31.20633	1	2069.195522	1993.483064	2855.107575	5	5	392	1.124286785	0
G32554	-23.96083	31.20633	1	2069.195522	1993.483064	2855.107575	5	5	392	1.124286785	0
G32554	-23.96067	31.20633	1	2052.073546	2009.501003	2837.621688	5	5	394	0.7006768	0
G32554	-23.96083	31.20633	1	2069.195522	1993.483064	2855.107575	5	5	392	1.124286785	0
G32554	-23.96083	31.20633	1	2069.195522	1993.483064	2855.107575	5	5	392	1.124286785	0
G32554	-23.96083	31.20633	1	2069.195522	1993.483064	2855.107575	5	5	392	1.124286785	0
G32554	-23.96067	31.20633	1	2052.073546	2009.501003	2837.621688	5	5	394	0.7006768	0
G32554	-23.96067	31.20633	1	2052.073546	2009.501003	2837.621688	5	5	394	0.7006768	0
G32554	-23.96083	31.20633	1	2069.195522	1993.483064	2855.107575	5	5	392	1.124286785	0
G32554	-23.96067	31.20633	1	2052.073546	2009.501003	2837.621688	5	5	394	0.7006768	0
G32554	-23.96083	31.20633	1	2069.195522	1993.483064	2855.107575	5	5	392	1.124286785	0
G32554	-23.96083	31.20633	1	2069.195522	1993.483064	2855.107575	5	5	392	1.124286785	0
G32554	-23.96067	31.20633	1	2052.073546	2009.501003	2837.621688	5	5	394	0.7006768	0
G32554	-23.96083	31.20633	1	2069.195522	1993.483064	2855.107575	5	5	392	1.124286785	0
G32554	-23.96067	31.20633	1	2052.073546	2009.501003	2837.621688	5	5	394	0.7006768	0
G32554	-23.96083	31.20633	1	2069.195522	1993.483064	2855.107575	5	5	392	1.124286785	0
G32554	-23.96083	31.20633	1	2069.195522	1993.483064	2855.107575	5	5	392	1.124286785	0
G32554	-23.96067	31.20633	1	2052.073546	2009.501003	2837.621688	5	5	394	0.7006768	0
G32554	-23.96083	31.20633	1	2069.195522	1993.483064	2855.107575	5	5	392	1.124286785	0
G32554	-23.96083	31.20633	1	2069.195522	1993.483064	2855.107575	5	5	392	1.124286785	0
G32554	-23.96067	31.20633	1	2052.073546	2009.501003	2837.621688	5	5	394	0.7006768	0
G32554	-23.96067	31.20633	1	2052.073546	2009.501003	2837.621688	5	5	394	0.7006768	0
G32554	-23.96083	31.20633	1	2069.195522	1993.483064	2855.107575	5	5	392	1.124286785	0
G32554	-23.96067	31.20633	1	2052.073546	2009.501003	2837.621688	5	5	394	0.7006768	0
G32554	-23.96083	31.20633	1	2069.195522	1993.483064	2855.107575	5	5	392	1.124286785	0
G32554	-23.96067	31.20633	1	2052.073546	2009.501003	2837.621688	5	5	394	0.7006768	0
G32554	-23.96083	31.20633	1	2069.195522	1993.483064	2855.107575	5	5	392	1.124286785	0
G32554	-23.96067	31.20633	1	2052.073546	2009.501003	2837.621688	5	5	394	0.7006768	0
G32554	-23.96083	31.20633	1	2069.195522	1993.483064	2855.107575	5	5	392	1.124286785	0
G32554	-23.96083	31.20633	1	2069.195522	1993.483064	2855.107575	5	5	392	1.124286785	0
G32554	-23.96083	31.20633	1	2069.195522	1993.483064	2855.107575	5	5	392	1.124286785	0
G32554	-23.96083	31.20633	1	2069.195522	1993.483064	2855.107575	5	5	392	1.124286785	0
G32554	-23.96083	31.20633	1	2069.195522	1993.483064	2855.107575	5	5	392	1.124286785	0
G32554	-23.96083	31.20633	1	2069.195522	1993.483064	2855.107575	5	5	392	1.124286785	0
G32554	-23.96083	31.20633	1	2069.195522	1993.483064	2855.107575	5	5	392	1.124286785	0
G32554	-23.96067	31.20633	1	2052.073546	2009.501003	2837.621688	5	5	394	0.7006768	0
G32554	-23.96067	31.20633	1	2052.073546	2009.501003	2837.621688	5	5	394	0.7006768	0
G32554	-23.96067	31.20633	1	2052.073546	2009.501003	2837.621688	5	5	394	0.7006768	0
G32554	-23.96067	31.20633	1	2052.073546	2009.501003	2837.621688	5	5	394	0.7006768	0
G32554	-23.96083	31.20633	1	2069.195522	1993.483064	2855.107575	5	5	392	1.124286785	0
G32554	-23.96083	31.20633	1	2069.195522	1993.483064	2855.107575	5	5	392	1.124286785	0
G32554	-23.96067	31.20633	1	2052.073546	2009.501003	2837.621688	5	5	394	0.7006768	0
G32554	-23.96083	31.20633	1	2069.195522	1993.483064	2855.107575	5	5	392	1.124286785	0
G32554	-23.96083	31.20633	1	2069.195522	1993.483064	2855.107575	5	5	392	1.124286785	0
G32554	-23.96067	31.20633	1	2052.073546	2009.501003	2837.621688	5	5	394	0.7006768	0
G32554	-23.96083	31.20633	1	2069.195522	1993.483064	2855.107575	5	5	392	1.124286785	0
G32554	-23.96083	31.20633	1	2069.195522	1993.483064	2855.107575	5	5	392	1.124286785	0
G32554	-23.96067	31.20633	1	2052.073546	2009.501003	2837.621688	5	5	394	0.7006768	0
G32554	-23.96083	31.20633	1	2069.195522	1993.483064	2855.107575	5	5	392	1.124286785	0
G32554	-23.96067	31.20633	1	2052.073546	2009.501003	2837.621688	5	5	394	0.7006768	0
G32554	-23.96067	31.20633	1	2052.073546	2009.501003	2837.621688	5	5	394	0.7006768	0
G32554	-23.96083	31.20633	1	2069.195522	1993.483064	2855.107575	5	5	392	1.124286785	0
G32554	-23.96083	31.20633	1	2069.195522	1993.483064	2855.107575	5	5	392	1.124286785	0
G32554	-23.96083	31.20633	1	2069.195522	1993.483064	2855.107575	5	5	392	1.124286785	0
G32554	-23.96083	31.20633	1	2069.195522	1993.483064	2855.107575	5	5	392	1.124286785	0
G32554	-23.96083	31.20633	1	2069.195522	1993.483064	2855.107575	5	5	392	1.124286785	0
G32554	-23.96067	31.20633	1	2052.073546	2009.501003	2837.621688	5	5	394	0.7006768	0
G32554	-23.96067	31.20633	1	2052.073546	2009.501003	2837.621688	5	5	394	0.7006768	0
G32554	-23.96083	31.20633	1	2069.195522	1993.483064	2855.107575	5	5	392	1.124286785	0
G32554	-23.96083	31.20633	1	2069.195522	1993.483064	2855.107575	5	5	392	1.124286785	0
G32554	-23.96083	31.20633	1	2069.195522	1993.483064	2855.107575	5	5	392	1.124286785	0
G32554	-23.96067	31.20633	1	2052.073546	2009.501003	2837.621688	5	5	394	0.7006768	0
G32554	-23.96067	31.20633	1	2052.073546	2009.501003	2837.621688	5	5	394	0.7006768	0
G32554	-23.96083	31.20633	1	2069.195522	1993.483064	2855.107575	5	5	392	1.124286785	0
G32554	-23.96083	31.20633	1	2069.195522	1993.483064	2855.107575	5	5	392	1.124286785	0
G32554	-23.96083	31.20633	1	2069.195522	1993.483064	2855.107575	5	5	392	1.124286785	0
G32554	-23.96067	31.20633	1	2052.073546	2009.501003	2837.621688	5	5	394	0.7006768	0
G32554	-23.96083	31.20633	1	2069.195522	1993.483064	2855.107575	5	5	392	1.124286785	0
G32554	-23.96067	31.20633	1	2052.073546	2009.501003	2837.621688	5	5	394	0.7006768	0
G32554	-23.96067	31.20633	1	2052.073546	2009.501003	2837.621688	5	5	394	0.7006768	0
G32554	-23.96067	31.20633	1	2052.073546	2009.501003	2837.621688	5	5	394	0.7006768	0
G32554	-23.96083	31.20633	1	2069.195522	1993.483064	2855.107575	5	5	392	1.124286785	0
G32554	-23.96067	31.20633	1	2052.073546	2009.501003	2837.621688	5	5	394	0.7006768	0
G32554	-23.96083	31.20633	1	2069.195522	1993.483064	2855.107575	5	5	392	1.124286785	0
G32554	-23.96083	31.20633	1	2069.195522	1993.483064	2855.107575	5	5	392	1.124286785	0
G32554	-23.96083	31.20633	1	2069.195522	1993.483064	2855.107575	5	5	392	1.124286785	0
G32554	-23.96067	31.20633	1	2052.073546	2009.501003	2837.621688	5	5	394	0.7006768	0
G32554	-23.96083	31.20633	1	2069.195522	1993.483064	2855.107575	5	5	392	1.124286785	0
G32554	-23.96083	31.20633	1	2069.195522	1993.483064	2855.107575	5	5	392	1.124286785	0
G32554	-23.96067	31.20633	1	2052.073546	2009.501003	2837.621688	5	5	394	0.7006768	0
G32554	-23.96067	31.20633	1	2052.073546	2009.501003	2837.621688	5	5	394	0.7006768	0
G32554	-23.96083	31.20633	1	2069.195522	1993.483064	2855.107575	5	5	392	1.124286785	0
G32554	-23.96067	31.20633	1	2052.073546	2009.501003	2837.621688	5	5	394	0.7006768	0
G32554	-23.96067	31.20633	1	2052.073546	2009.501003	2837.621688	5	5	394	0.7006768	0
G32554	-23.96067	31.20633	1	2052.073546	2009.501003	2837.621688	5	5	394	0.7006768	0
G32554	-23.96083	31.20633	1	2069.195522	1993.483064	2855.107575	5	5	392	1.124286785	0
G32554	-23.96083	31.20633	1	2069.195522	1993.483064	2855.107575	5	5	392	1.124286785	0
G32554	-23.96067	31.20633	1	2052.073546	2009.501003	2837.621688	5	5	394	0.7006768	0
G32554	-23.96083	31.20633	1	2069.195522	1993.483064	2855.107575	5	5	392	1.124286785	0
G32554	-23.96083	31.20633	1	2069.195522	1993.483064	2855.107575	5	5	392	1.124286785	0
G32554	-23.96083	31.20633	1	2069.195522	1993.483064	2855.107575	5	5	392	1.124286785	0
G32554	-23.96067	31.20633	1	2052.073546	2009.501003	2837.621688	5	5	394	0.7006768	0
G32554	-23.96083	31.20633	1	2069.195522	1993.483064	2855.107575	5	5	392	1.124286785	0
G32554	-23.96067	31.20633	1	2052.073546	2009.501003	2837.621688	5	5	394	0.7006768	0
G32554	-23.96083	31.20633	1	2069.195522	1993.483064	2855.107575	5	5	392	1.124286785	0
G32554	-23.96083	31.20633	1	2069.195522	1993.483064	2855.107575	5	5	392	1.124286785	0
G32554	-23.96083	31.20633	1	2069.195522	1993.483064	2855.107575	5	5	392	1.124286785	0
G32554	-23.96067	31.20633	1	2052.073546	2009.501003	2837.621688	5	5	394	0.7006768	0
G32554	-23.96083	31.20633	1	2069.195522	1993.483064	2855.107575	5	5	392	1.124286785	0
G32554	-23.96067	31.20633	1	2052.073546	2009.501003	2837.621688	5	5	394	0.7006768	0
G32554	-23.96083	31.20633	1	2069.195522	1993.483064	2855.107575	5	5	392	1.124286785	0
G32554	-23.96083	31.20633	1	2069.195522	1993.483064	2855.107575	5	5	392	1.124286785	0
G32554	-23.96067	31.20633	1	2052.073546	2009.501003	2837.621688	5	5	394	0.7006768	0
G32554	-23.96067	31.20633	1	2052.073546	2009.501003	2837.621688	5	5	394	0.7006768	0
G32554	-23.96067	31.20633	1	2052.073546	2009.501003	2837.621688	5	5	394	0.7006768	0
G32554	-23.96067	31.20633	1	2052.073546	2009.501003	2837.621688	5	5	394	0.7006768	0
G32554	-23.96067	31.20633	1	2052.073546	2009.501003	2837.621688	5	5	394	0.7006768	0
G32554	-23.96067	31.20633	1	2052.073546	2009.501003	2837.621688	5	5	394	0.7006768	0
G32554	-23.96083	31.20633	1	2069.195522	1993.483064	2855.107575	5	5	392	1.124286785	0
G32554	-23.96083	31.20633	1	2069.195522	1993.483064	2855.107575	5	5	392	1.124286785	0
G32554	-23.96067	31.20633	1	2052.073546	2009.501003	2837.621688	5	5	394	0.7006768	0
G32554	-23.96083	31.20633	1	2069.195522	1993.483064	2855.107575	5	5	392	1.124286785	0
G32554	-23.96083	31.20633	1	2069.195522	1993.483064	2855.107575	5	5	392	1.124286785	0
G32554	-23.96083	31.20633	1	2069.195522	1993.483064	2855.107575	5	5	392	1.124286785	0
G32554	-23.98967	31.21317	1	2946.443825	512.0674598	769.8782436	5	5	374	1.642324552	0
G32554	-23.9675	31.20267	1	2761.953681	1166.489384	2163.486865	5	5	384	1.226754731	0
G32554	-23.96533	31.21533	1	2455.522943	2185.784344	2201.112341	5	5	383	1.342015149	0
G32554	-23.96067	31.20633	1	2052.073546	2009.501003	2837.621688	5	5	394	0.7006768	0
G32554	-23.958	31.17617	1	1067.363711	100.0285372	623.9039429	5	5	399	0.489789303	0
G32554	-23.98517	31.23117	1	2158.448547	1236.459245	960.9290136	5	5	361	1.797139756	0
G32554	-23.96533	31.17833	1	915.3668785	37.48084296	398.768963	5	5	397	0.801045354	0
G32554	-23.94617	31.20917	1	435.4471416	2769.639543	1366.06996	5	5	404	2.127121146	0
G32554	-23.957	31.20733	1	1633.110986	2421.968986	2455.08292	5	5	402	1.641774571	0
G32554	-23.97433	31.17367	1	382.7732122	986.2128248	362.9849228	5	5	406	2.048562965	0
G32554	-23.96367	31.1815	1	1266.410028	399.4649427	769.9808938	5	5	403	1.505587874	0
G32554	-23.95	31.205	1	942.131056	2987.770739	1649.533101	5	5	399	0.816280158	0
G32554	-23.9525	31.19617	1	1011.555204	2047.427039	1901.56628	5	5	406	2.016279821	0
G32554	-23.949	31.24383	1	1264.03216	8.1432118	119.0430457	5	5	371	1.123820467	0
G32554	-23.95233	31.2455	1	1525.316777	180.2131328	242.1835507	5	5	370	2.143767439	0
G32554	-23.95267	31.196	1	1025.908341	2025.102136	1922.634696	5	5	406	2.016279821	0
G32554	-23.955	31.19133	1	1184.883663	1496.40064	1969.95773	5	5	404	0.899470987	0
G32554	-23.96217	31.1825	1	1410.267854	551.3292575	943.2513354	5	5	405	1.330413453	0
G32554	-23.9705	31.20167	1	3077.512844	823.1650294	1834.284399	5	5	382	1.191135789	0
G32554	-24.01383	31.20517	1	1185.629122	2005.977206	33.14688851	5	5	360	4.27246297	0
G32554	-23.988	31.2055	1	2266.589085	76.32189572	470.9573043	5	5	364	0.56732934	0
G32554	-23.94983	31.206	1	925.383206	3090.429071	1650.210294	5	5	399	1.540539523	0
G32554	-23.94983	31.20583	1	931.1691471	3073.952617	1646.510446	5	5	399	1.540539523	0
G32554	-23.94983	31.20583	1	931.1691471	3073.952617	1646.510446	5	5	399	1.540539523	0
G32554	-23.98983	31.1935	1	1079.864804	1286.153713	134.819815	5	5	394	2.735620006	0
G32554	-23.97683	31.22083	1	3552.317382	1762.403282	1679.124379	5	5	371	0.699470314	0
G32554	-23.97033	31.20617	1	3100.75351	1124.608225	2114.113833	5	5	388	1.982678592	0
G32554	-23.96233	31.20367	1	2209.953368	1735.81662	2688.44509	5	5	388	0.256816758	0
G32554	-23.99733	31.21333	1	2556.976052	49.95000296	281.6765651	5	5	361	0.7006768	0
G32554	-23.99683	31.19483	1	1000.364709	1412.325696	129.874206	5	5	396	2.377346159	0
G32554	-23.99467	31.20433	1	1893.596121	525.0307914	202.3278792	5	5	371	1.701543249	0
G32554	-23.9945	31.20433	1	1905.09851	512.2925717	186.7955275	5	5	371	1.701543249	0
G32554	-23.97067	31.21417	1	3054.078756	1698.646264	2325.161566	5	5	385	1.226754731	0
G32554	-23.97067	31.21433	1	3052.727298	1710.63628	2308.922568	5	5	385	1.226754731	0
G32554	-23.9705	31.21417	1	3035.315178	1711.386935	2326.561961	5	5	385	1.226754731	0
G32554	-23.97067	31.21417	1	3054.078756	1698.646264	2325.161566	5	5	385	1.226754731	0
G32554	-23.97067	31.21417	1	3054.078756	1698.646264	2325.161566	5	5	385	1.226754731	0
G32554	-23.97067	31.21417	1	3054.078756	1698.646264	2325.161566	5	5	385	1.226754731	0
G32554	-23.97067	31.21417	1	3054.078756	1698.646264	2325.161566	5	5	385	1.226754731	0
G32554	-23.9705	31.21417	1	3035.315178	1711.386935	2326.561961	5	5	385	1.226754731	0
G32554	-23.9705	31.21417	1	3035.315178	1711.386935	2326.561961	5	5	385	1.226754731	0
G32554	-23.97067	31.21417	1	3054.078756	1698.646264	2325.161566	5	5	385	1.226754731	0
G32554	-23.97067	31.21417	1	3054.078756	1698.646264	2325.161566	5	5	385	1.226754731	0
G32554	-23.97067	31.21417	1	3054.078756	1698.646264	2325.161566	5	5	385	1.226754731	0
G32554	-23.97067	31.21417	1	3054.078756	1698.646264	2325.161566	5	5	385	1.226754731	0
G32554	-23.97067	31.21417	1	3054.078756	1698.646264	2325.161566	5	5	385	1.226754731	0
G32554	-23.9705	31.21417	1	3035.315178	1711.386935	2326.561961	5	5	385	1.226754731	0
G32554	-23.9475	31.25117	1	749.3918362	756.7060746	194.3657553	5	5	408	9.829086519	0
G32554	-23.95083	31.25717	1	425.8080237	992.4496502	865.6952047	5	5	373	1.477192465	0
G32554	-23.98167	31.21767	1	3517.33816	1234.029558	1759.78103	5	5	371	0.56732934	0
G32554	-23.9785	31.21883	1	3611.303154	1491.932397	1896.626151	5	5	369	1.13593261	0
G32554	-24.006	31.20933	1	1851.483443	1042.733638	150.6482821	5	5	378	0.594089655	0
G32554	-24.0115	31.254	1	136.3617979	62.44231728	259.9019151	5	5	333	0.463950057	0
G32554	-24.01133	31.254	1	140.9410235	75.17985536	242.7096441	5	5	333	0.977572587	0
G32554	-24.0115	31.254	1	136.3617979	62.44231728	259.9019151	5	5	333	0.463950057	0
G32554	-23.98183	31.2175	1	3523.290523	1211.825741	1735.306708	5	5	372	0.361301492	0
G32554	-23.982	31.21733	1	3528.855829	1189.370199	1709.930809	5	5	372	0.361301492	0
G32554	-23.982	31.21733	1	3528.855829	1189.370199	1709.930809	5	5	372	0.361301492	0
G32554	-23.982	31.2175	1	3513.854356	1205.783801	1719.979797	5	5	372	0.361301492	0
G32554	-23.982	31.21733	1	3528.855829	1189.370199	1709.930809	5	5	372	0.361301492	0
G32554	-23.982	31.21733	1	3528.855829	1189.370199	1709.930809	5	5	372	0.361301492	0
G32554	-23.965	31.2375	1	2070.122478	212.0423432	40.84592422	5	5	358	0.49183668	0
G32554	-23.97667	31.23817	1	2261.624935	143.8348225	55.78856009	5	5	349	0.576623504	0
G32554	-23.98733	31.21783	1	3192.599888	1036.613602	1269.992872	5	5	365	0.671099619	0
G32554	-23.963	31.22267	1	2237.609616	1721.45619	1480.706594	5	5	372	1.247755941	0
G32554	-23.963	31.2225	1	2235.792018	1738.759003	1497.787312	5	5	372	1.247755941	0
G32554	-23.97667	31.21133	1	3404.289573	1036.160358	1841.372915	5	5	384	1.183816943	0
G32554	-23.97667	31.21133	1	3404.289573	1036.160358	1841.372915	5	5	384	1.183816943	0
G32554	-23.97667	31.21133	1	3404.289573	1036.160358	1841.372915	5	5	384	1.183816943	0
G32554	-23.986	31.2065	1	2446.019722	25.44092409	710.4643951	5	5	369	1.756812239	0
G32554	-23.96283	31.21767	1	2176.119275	2230.365908	1986.545126	5	5	378	1.469081679	0
G32554	-23.9735	31.21467	1	3362.844364	1524.019684	2264.162582	5	5	380	1.916251502	0
G32554	-23.9735	31.21467	1	3362.844364	1524.019684	2264.162582	5	5	380	1.916251502	0
G32554	-23.9735	31.21467	1	3362.844364	1524.019684	2264.162582	5	5	380	1.916251502	0
G32554	-23.982	31.21733	1	3528.855829	1189.370199	1709.930809	5	5	372	0.361301492	0
G32554	-23.982	31.2175	1	3513.854356	1205.783801	1719.979797	5	5	372	0.361301492	0
G32554	-23.97167	31.18167	1	1205.498154	187.3243119	329.162256	5	5	389	0.547391364	0
G32554	-23.95333	31.16833	1	270.2583708	1049.275403	199.4810624	5	5	403	0.816280158	0
G32554	-23.95333	31.1685	1	287.3787394	1034.621846	214.6017817	5	5	403	0.816280158	0
G32554	-23.96583	31.21667	1	2506.512381	2248.730082	2064.530752	5	5	380	1.183816943	0
G32554	-23.964	31.2195	1	2319.221754	2044.087374	1785.289276	5	5	377	0.830797437	0
G32554	-23.96417	31.21967	1	2339.490851	2026.782035	1766.286819	5	5	374	1.389650265	0
G32554	-23.964	31.2195	1	2319.221754	2044.087374	1785.289276	5	5	377	0.830797437	0
G32554	-23.96317	31.21467	1	2222.036648	2298.206347	2283.984872	5	5	384	1.389650265	0
G32554	-23.95733	31.17333	1	804.4292348	397.8772679	413.0847533	5	5	403	0.912489727	0
G32554	-23.95667	31.173	1	786.5942048	454.6344877	421.5278058	5	5	402	0.901217862	0
G32554	-23.97667	31.21133	1	3404.289573	1036.160358	1841.372915	5	5	384	1.183816943	0
G32554	-23.97667	31.21133	1	3404.289573	1036.160358	1841.372915	5	5	384	1.183816943	0
G32554	-23.99517	31.21	1	2346.960107	137.6148258	91.55317267	5	5	358	1.299328517	0
G32554	-23.9765	31.19733	1	2396.652298	64.61140821	1036.62647	5	5	379	0.671099619	0
G32554	-23.9765	31.19733	1	2396.652298	64.61140821	1036.62647	5	5	379	0.671099619	0
G32554	-23.9765	31.19733	1	2396.652298	64.61140821	1036.62647	5	5	379	0.671099619	0
G32554	-23.9765	31.19733	1	2396.652298	64.61140821	1036.62647	5	5	379	0.671099619	0
G32554	-24.004	31.21067	1	2043.940401	782.6496583	14.02464098	5	5	374	0.449763204	0
G32554	-24.004	31.21067	1	2043.940401	782.6496583	14.02464098	5	5	374	0.449763204	0
G32554	-24.004	31.21067	1	2043.940401	782.6496583	14.02464098	5	5	374	0.449763204	0
G32554	-24.004	31.21067	1	2043.940401	782.6496583	14.02464098	5	5	374	0.449763204	0
G32554	-24.00267	31.21183	1	2205.082694	596.3761596	104.1931948	5	5	368	1.613182919	0
G32554	-24.00267	31.21183	1	2205.082694	596.3761596	104.1931948	5	5	368	1.613182919	0
G32554	-24.00267	31.21183	1	2205.082694	596.3761596	104.1931948	5	5	368	1.613182919	0
G32554	-24.00267	31.21183	1	2205.082694	596.3761596	104.1931948	5	5	368	1.613182919	0
G32554	-24.00267	31.21183	1	2205.082694	596.3761596	104.1931948	5	5	368	1.613182919	0
G32554	-23.97667	31.21133	1	3404.289573	1036.160358	1841.372915	5	5	384	1.183816943	0
G32554	-23.94767	31.25117	1	759.7096731	755.7909908	211.1432177	5	5	408	9.829086519	0
G32554	-23.98267	31.20433	1	2437.216753	61.9596154	888.1163781	5	5	371	1.235704698	0
G32554	-23.973	31.199	1	2796.263775	465.5129606	1450.890782	5	5	379	1.008452124	0
G32554	-23.97367	31.19933	1	2764.797242	404.4975628	1410.09616	5	5	379	0.457660206	0
G32554	-24.01633	31.20633	1	1037.607653	2090.174552	215.8693131	5	5	343	1.349067966	0
G32554	-24.01633	31.20633	1	1037.607653	2090.174552	215.8693131	5	5	343	1.349067966	0
G32554	-24.01633	31.20633	1	1037.607653	2090.174552	215.8693131	5	5	343	1.349067966	0
G32554	-24.01633	31.20633	1	1037.607653	2090.174552	215.8693131	5	5	343	1.349067966	0
G32554	-24.01633	31.20633	1	1037.607653	2090.174552	215.8693131	5	5	343	1.349067966	0
G32554	-23.97667	31.21133	1	3404.289573	1036.160358	1841.372915	5	5	384	1.183816943	0
G32554	-23.98433	31.17817	1	624.5074884	1398.354551	36.91573569	5	5	414	1.398732197	0
G32554	-23.98433	31.17817	1	624.5074884	1398.354551	36.91573569	5	5	414	1.398732197	0
G32554	-23.98433	31.17817	1	624.5074884	1398.354551	36.91573569	5	5	414	1.398732197	0
G32554	320496.9951	7347073.174	0	2397.374181	415.859496	184.8182233	5	5	352	1.798498843	0.333333343
G32554	318034.8627	7347441.013	0	3500.772047	1211.207048	2047.587931	5	5	386	1.683819662	0.333333343
G32554	320484.2034	7347066.527	0	2399.151843	430.0276102	198.4711673	5	5	352	1.798498843	0.333333343
G32554	320842.0274	7348189.29	0	1913.223991	40.95422551	198.5449741	5	5	351	0.579269434	0.666666687
G32519	328191.4382	7348631.257	0	205.8741059	259.0977804	256.8668642	5	5	366	1.795350027	1
G32519	329745.5055	7352131.168	0	3386.945027	3543.104522	878.5847585	5	5	401	1.577686088	1
G32519	326326.8543	7348114.564	0	305.3156815	2119.404921	1985.536323	5	5	405	1.063927172	1
G32519	323610.2043	7351299.176	0	10.80028579	2042.664605	1122.139371	5	5	391	2.101192729	1
G32519	328171.9918	7351426.635	0	3001.282085	2531.598258	1010.933573	5	5	391	1.886231632	1
G32519	334422.6367	7355982.834	0	573.2698434	4183.453781	121.8804141	5	5	372	0.56219751	1
G32519	329149.8364	7349370.425	0	864.1888396	945.4055024	945.9557697	5	5	366	0.576623504	1
G32519	334307.9354	7355955.146	0	687.3406879	4295.140136	124.977116	5	5	371	0.671099619	1
G32519	328524.3495	7348772.72	0	332.513491	80.27993215	84.18222449	5	5	361	1.083789564	1
G32519	327702.1096	7350788.768	0	2369.164223	1981.801107	334.0869567	5	5	374	1.715534563	1
G32519	327784.0398	7352113.532	0	3692.836423	3255.970151	899.0670112	5	5	389	1.305910438	1
G21552	334884.426	7291972.017	0	2351.625388	197.9250368	42.03667179	5	5	443	1.408169702	1
G21552	333997.7785	7291686.74	0	1539.179121	692.0268887	176.1214866	5	5	446	2.381242867	1
G21552	344349.7433	7292812.017	0	1871.845041	42.13971189	441.4108578	5	5	411	0.872901051	1
G21552	341360.7111	7294187.474	0	3126.078983	385.710939	1248.491532	5	5	418	1.641774571	1
G21552	345730.8812	7297449.119	0	3763.410511	584.425981	1268.178565	5	5	407	1.158420471	1
G21552	343010.0524	7295181.055	0	3868.536182	294.2234828	1074.723224	5	5	417	1.444918735	1
G21552	344135.4223	7299869.165	0	1693.870786	172.9061309	12.22791726	5	5	418	0.991636156	1
G21552	337016.2687	7294188.962	0	2938.206484	122.7171099	53.90715457	5	5	427	2.101192729	1
G21552	347990.3886	7294687.168	0	1467.288946	1884.971581	601.5847518	5	5	405	1.124286785	1
G21552	339245.6889	7291251.188	0	2306.226178	2624.574648	41.68981275	5	5	443	1.986503569	1
G21552	342877.02	7296927.645	0	2677.754704	669.2138672	608.139386	5	5	428	1.821764357	1
G21552	334166.0176	7291595.751	0	1705.265685	524.873134	300.9195364	5	5	438	3.537758004	1
G21552	342025.1006	7296850.32	0	2000.847842	635.2920468	1461.335047	5	5	433	2.016279821	1
G21552	336608.1823	7292442.844	0	3168.679917	795.1211712	164.8167351	5	5	451	1.063927172	1
G21552	345484.615	7297333.019	0	3971.643783	325.2922541	1199.693842	5	5	404	1.461443415	1
G21552	338626.7346	7290169.045	0	1389.946821	3235.543233	170.4836538	5	5	453	0.309303794	1
G21552	342042.2009	7296856.991	0	2009.920117	641.770163	1444.090497	5	5	433	2.016279821	1
G32553	365101.5225	7315788.651	0	1074.397547	2039.726868	497.7739194	5	5	310	1.024608937	1
G32553	352822.2036	7320181.611	0	2002.911318	1886.041121	329.1807568	5	5	347	1.279379322	1
G32553	351295.1469	7316005.024	0	1683.631098	392.5172796	174.3116341	5	5	348	0.722574253	1
G32553	359127.7491	7320636.277	0	1458.873091	2216.293979	2529.30289	5	5	302	2.414152893	1
G32553	350638.4811	7319117.039	0	3870.742323	2490.713807	590.5847365	5	5	347	3.241024894	1
G32553	351656.3249	7319551	0	3093.193215	2033.638108	370.0699625	5	5	363	2.872942916	1
G32553	353753.4957	7319117.422	0	2673.082911	529.4214072	853.5868783	5	5	319	2.209688791	1
G32553	345362.7435	7319877.112	0	2876.198913	5087.56317	3213.586435	5	5	410	1.229433177	1
G32553	357438.3353	7319722.492	0	1888.985584	1668.567914	1387.725515	5	5	315	1.632229089	1
G32553	352001.306	7319979.194	0	2555.18588	2195.342033	671.0719551	5	5	347	2.126368281	1
G32553	352756.2626	7320179.062	0	2035.050305	1935.134719	368.9956279	5	5	347	1.991548066	1
G32553	354338.1068	7320820.635	0	892.1966005	1171.277843	854.5584468	5	5	324	4.184653315	1
G32553	356381.214	7318701.592	0	2809.440429	1055.44943	189.5704598	5	5	325	1.342015149	1
G32553	356650.1122	7320325.2	0	1217.042653	1135.645111	1295.560338	5	5	302	1.800374288	1
G32553	352856.5728	7317875.082	0	3336.866263	6.753282966	0.220033362	5	5	314	1.124286785	1
G32553	352712.6356	7316644.36	0	2140.585395	84.70309288	168.8352746	5	5	323	1.123820467	1
G32553	356246.982	7318496.94	0	3001.026983	1018.520639	49.17247534	5	5	329	1.444918735	1
G32553	352327.7355	7321666.95	0	902.6248131	3247.246031	734.2719337	5	5	336	0.699470314	1
G32553	357188.4191	7319233.362	0	2353.341336	1167.109756	841.9723564	5	5	315	0.256816758	1
G32553	354221.7061	7319947.217	0	1772.257757	692.6596331	21.83817664	5	5	308	2.273787646	1
G32553	351703.9689	7317998.002	0	3642.087766	981.1119524	597.4795738	5	5	329	3.032907603	1
G32553	350570.9215	7319616.739	0	3450.524831	2871.035902	715.6342207	5	5	345	1.153130227	1
G32553	363312.1091	7314370.611	0	1485.543482	308.5008035	118.4386595	5	5	304	0.154653024	1
G32553	356141.2807	7319727.835	0	1765.620183	644.6776326	645.8276571	5	5	317	2.397336892	1
G32553	349014.2437	7317986.941	0	2294.056245	2348.995242	617.7055206	5	5	351	3.501993448	1
G32553	354419.7528	7318890.089	0	2776.09262	160.1616847	149.614054	5	5	302	0.699470314	1
G32553	352234.4488	7318624.821	0	3657.072482	970.5625826	604.1787628	5	5	332	4.109207528	1
G32553	355571.9495	7318624.745	0	2847.557977	932.9748775	461.6940303	5	5	338	2.953882284	1
G32553	346500.4583	7317743.615	0	1298.828611	3154.728103	898.875325	5	5	368	2.168869077	1
G32553	352767.3517	7321649.149	0	719.3793913	2865.133276	876.3923216	5	5	328	1.330413453	1
G32553	352770.107	7316864.161	0	2349.573915	19.38137638	168.3553761	5	5	322	0.977572587	1
G32553	352071.1216	7315165.318	0	790.345662	1464.218353	1072.769359	5	5	334	0.885077008	1
G32553	345476.263	7318682.152	0	1823.586112	4526.002077	2019.257232	5	5	391	2.318534622	1
G32553	351536.8526	7321611.958	0	1238.645386	3797.400724	51.09255591	5	5	350	1.57602485	1
G32553	351751.8383	7320594.676	0	2113.052787	2857.542258	363.7460191	5	5	364	1.372747092	1
G32553	353617.2341	7320500.05	0	1364.494516	1509.447333	350.6094684	5	5	324	2.273787646	1
G32553	349673.6456	7321036.722	0	2366.015246	4487.42132	1557.165043	5	5	376	1.593900476	1
G32553	357737.2759	7319453.37	0	2188.704216	1476.296259	1172.622884	5	5	325	2.188567035	1
G32553	350989.3181	7317867.02	0	3382.939594	1288.740646	97.16124583	5	5	364	3.485988269	1
G32553	353076.4171	7316993.876	0	2432.940409	121.8752535	136.1261707	5	5	324	2.795799177	1
G32553	348762.14	7317403.882	0	1676.851499	2115.089214	94.77844157	5	5	360	2.268411531	1
G32553	348396.6182	7318649.623	0	2609.135387	3252.965665	1387.81575	5	5	362	1.797139756	1
G32553	353895.7096	7320447.146	0	1339.578055	1286.35189	388.9818303	5	5	317	1.85495713	1
G32553	345211.648	7320192.256	0	2717.583743	4769.096054	3095.956038	5	5	412	1.024608937	1
G32553	351344.7459	7321268.618	0	1631.682164	3642.299014	106.2340729	5	5	350	1.048377	1
G32553	351224.047	7318115.334	0	3687.366613	1466.833086	107.1894093	5	5	345	4.382308786	1
G32553	352828.6815	7320182.461	0	1999.219009	1881.663621	324.7776511	5	5	347	1.279379322	1
G32553	348247.8048	7321743.165	0	1092.462027	5022.381875	611.9344702	5	5	400	2.130562598	1
G32553	359025.9596	7319563.836	0	2449.568	1999.479282	1726.66518	5	5	327	0.671099619	1
G32553	351674.642	7318035.716	0	3681.811186	1024.446621	563.9771706	5	5	321	1.440318437	1
G32553	346579.0873	7320675.794	0	2030.078017	5660.270676	1888.778009	5	5	380	0.395151294	1
G32553	346494.4812	7317732.176	0	1286.363891	3149.099637	888.8657109	5	5	368	2.168869077	1
G32553	356504.7936	7320569.113	0	960.9167357	906.928459	1052.398734	5	5	302	1.737334862	1
G32553	350173.4224	7317192.932	0	2410.865846	1085.705681	386.4987902	5	5	345	3.029287757	1
G32553	352468.3104	7319156.776	0	3076.887227	1251.233196	1054.037841	5	5	336	1.385822021	1
G32553	350512.1564	7316554.85	0	1989.466836	403.0525007	383.2457289	5	5	344	0.469473926	1
G32553	355103.7995	7319781.983	0	1775.134906	232.8392819	62.58008856	5	5	299	1.699515923	1
G32553	356685.8864	7316964.394	0	2445.594231	20.35648171	10.28037553	5	5	304	0.671099619	1
G32553	346600.3817	7319196.839	0	2716.364869	4367.47062	2303.347392	5	5	390	1.235704698	1
G32553	344941.0747	7320402.403	0	2604.991208	4426.606614	3109.540514	5	5	411	2.356561786	1
G32553	345624.1759	7321185.146	0	1656.244945	4578.472369	2071.734998	5	5	400	1.958211386	1
G32553	348264.9479	7320939.18	0	1830.942553	5275.351745	1397.443234	5	5	383	1.57602485	1
G32553	354472.799	7320329.342	0	1351.002749	926.7443736	391.4879176	5	5	302	1.094682821	1
G32553	353257.3422	7316325.526	0	1745.2776	703.0178393	449.5133638	5	5	336	1.805933117	1
G32553	352701.5873	7317226.159	0	2717.707817	138.5618227	105.9920551	5	5	319	0.770409001	1
G32553	351380.0541	7317775.175	0	3405.002682	1152.723214	285.0078402	5	5	350	4.514688095	1
G32553	353851.2561	7319962.301	0	1824.462231	973.2475576	52.54694354	5	5	321	2.209688791	1
G32553	352838.5207	7320200.706	0	1978.496292	1886.150498	304.1843619	5	5	347	1.279379322	1
G32553	352949.5501	7321262.766	0	981.3337308	2522.049414	630.4261666	5	5	347	2.47221306	1
G32553	352534.9877	7319019.043	0	3169.481538	1098.223701	912.4730806	5	5	336	2.401884673	1
G32553	351451.5164	7317800.258	0	3449.218261	1155.027478	360.5201636	5	5	343	4.508559812	1
G32553	351245.1789	7318788.438	0	3959.272751	1815.947699	50.12501087	5	5	335	3.440028475	1
G32553	353806.7675	7317775.797	0	3102.404827	256.2589555	272.9144601	5	5	317	3.141921497	1
G32553	354222.0257	7319863.407	0	1854.626356	631.7028262	105.1708664	5	5	305	1.821764357	1
G32553	351201.5183	7318878.994	0	3898.313463	1908.935829	3.741999369	5	5	341	2.143767439	1
G32553	347344.8401	7317515.813	0	1260.024505	2528.978332	511.2517215	5	5	367	1.433085058	1
G32553	351128.0315	7316607.643	0	2213.782929	134.3889693	142.4970962	5	5	329	0.854438655	1
G32553	359136.8412	7320654.897	0	1443.899863	2218.248634	2529.210052	5	5	302	2.414152893	1
G32553	351878.3617	7316690.257	0	2325.193127	62.65316522	430.0813408	5	5	332	2.260322272	1
G32553	350506.9959	7316563.902	0	1996.696065	412.1584379	391.9363652	5	5	344	0.469473926	1
G32553	350068.521	7320524.087	0	2954.634664	3851.066395	1305.049907	5	5	358	2.041438593	1
G32553	357431.2678	7317663.237	0	3306.050169	128.8113448	11.59791155	5	5	310	0.839324494	1
G32553	356978.7643	7320110.016	0	1461.244803	1462.087222	1502.299551	5	5	302	1.012041003	1
G32554	318696.6381	7339983.654	0	361.8603973	203.5270611	312.459582	5	5	296	2.341365506	1
G32554	318599.787	7344736.464	0	2430.848484	119.2710683	585.8465414	5	5	358	0.773220052	1
G32554	318683.0229	7343700.476	0	1444.147073	1156.222666	85.40323012	5	5	369	1.501261464	1
G32554	321923.4965	7345596.54	0	395.0189615	269.3935946	896.910688	5	5	354	2.822717356	1
G32554	319081.9482	7344844.445	0	2403.263358	17.35365971	966.8866466	5	5	353	0.49183668	1
G32554	322661.541	7349185.638	0	244.7238519	327.5118619	1624.870011	5	5	366	0.7006768	1
G32554	317449.2481	7343822.277	0	1424.348458	1389.184056	73.98473205	5	5	382	3.720778033	1
G32554	320977.2107	7348766.179	0	1747.686265	101.4202441	257.0431832	5	5	360	0.674627486	1
G32554	314398.018	7349265.183	0	1064.550629	134.6941869	631.0041028	5	5	399	0.309303794	1
G32554	318659.4675	7349260.518	0	1660.472035	2209.971172	2093.149628	5	5	384	1.461443415	1
G32554	316237.8557	7345251.701	0	915.5232597	1382.041423	142.1312893	5	5	397	0.24592287	1
G32554	322551.2888	7348401.799	0	195.0184126	113.5937977	1837.492091	5	5	354	0.489789303	1
G32554	323131.5543	7345624.757	0	735.2240223	1384.520328	1444.252499	5	5	368	1.805933117	1
G32554	318258.9503	7339647.873	0	597.2174246	126.6750581	0.533505791	5	5	291	2.218748219	1
G32554	321102.487	7348962.523	0	1627.644553	229.1378797	287.5043741	5	5	359	1.573807619	1
G32554	318245.1923	7344957.416	0	2565.469218	26.93941597	286.4340446	5	5	361	0.7006768	1
G32554	314677.0051	7346520.392	0	797.0699119	1239.094999	137.3666174	5	5	407	3.218092781	1
G32554	317566.4926	7350697.936	0	382.3324156	2924.346704	1180.009916	5	5	407	1.086164776	1
G32554	318244.1545	7340037.495	0	778.8399231	263.1032739	196.4232519	5	5	289	2.462778968	1
G32554	320717.2838	7349548.076	0	1778.054418	157.0294944	88.66289084	5	5	363	0.56219751	1
G32554	315004.0434	7349847.097	0	962.9991434	824.6349614	1334.101813	5	5	414	1.642324552	1
G32554	318301.9485	7339771.975	0	644.4000915	3.128454568	121.4010798	5	5	287	1.185303556	1
G32554	317534.0613	7340300.159	0	70.98956681	73.28324481	54.81616046	5	5	288	2.20421428	1
G32554	314387.4961	7349268.619	0	1055.032955	145.3223136	623.8143844	5	5	399	0.309303794	1
G32554	313727.5842	7349995.702	0	180.8055207	1123.411091	388.0519434	5	5	409	1.012041003	1
G32554	320890.5713	7350760.581	0	683.2050897	54.568087	153.0795277	5	5	373	1.283877462	1
G32554	314346.2318	7348389.938	0	615.927527	201.2454503	131.8114465	5	5	399	2.09605247	1
G32554	317287.6882	7345104.73	0	1800.296262	622.7208731	305.8111694	5	5	371	0.830797437	1
G32554	320465.8234	7349086.982	0	2164.77461	405.9224011	342.0402998	5	5	362	0.224885067	1
G32554	319998.5748	7347768.513	0	2802.845889	889.5939498	623.883101	5	5	359	1.083789564	1
G32554	318342.4793	7348977.57	0	1946.323556	2495.574285	2323.840369	5	5	387	1.659983846	1
G32554	314270.2435	7349876.545	0	591.2663666	728.5551723	841.4489153	5	5	400	1.188051593	1
G32554	317940.9869	7345072.671	0	2336.575087	169.2750743	62.86497582	5	5	361	2.808825472	1
G32554	314116.1253	7347176.581	0	305.1224199	1196.990833	154.3080391	5	5	408	2.558097586	1
G32554	317596.7453	7348984.048	0	2011.739765	2071.608215	2840.510475	5	5	394	0.256816758	1
G32554	315264.8781	7347175.06	0	1452.955507	362.250749	250.5915384	5	5	385	0.576623504	1
G32554	318770.1796	7348762.928	0	2166.295953	2105.479459	1865.893298	5	5	376	0.56732934	1
G32554	314914.8077	7346734.779	0	1073.573382	919.0004399	311.8803236	5	5	395	1.731714716	1
G32554	320942.5481	7348203.377	0	1812.092005	59.73449923	299.9741738	5	5	355	1.315029683	1
G32554	318226.0722	7350122.32	0	812.6567494	2508.761577	1982.205276	5	5	398	2.331064213	1
G32554	318011.5392	7345031.299	0	2381.297449	146.3061308	101.1566211	5	5	360	0.983600885	1
G32554	320723.0398	7349570.845	0	1758.283106	160.313607	79.59300942	5	5	363	0.56219751	1
G32554	313265.1824	7349557.212	0	48.83002613	1296.896953	186.1765868	5	5	407	1.57602485	1
G32554	318092.7015	7341919.886	0	940.6199378	1764.924547	56.21564288	5	5	351	5.549398247	1
G32554	314692.522	7347562.06	0	897.3327051	513.172515	8.853526228	5	5	395	1.936034797	1
G32554	314799.3738	7348020.816	0	1032.82839	120.7035925	322.1274576	5	5	390	0.616703405	1
G32554	318656.9925	7340477.235	0	505.5996293	697.5712376	392.1763612	5	5	304	1.489143161	1
G32554	321320.3868	7346739.376	0	1685.709023	1.262041876	305.4084978	5	5	344	0.579269434	1
G32554	319039.2623	7348993.156	0	1964.120376	1833.543632	1651.6608	5	5	376	1.049140327	1
G32554	317086.1496	7347044.176	0	2609.318894	248.6540341	1185.329281	5	5	376	2.659393806	1
G32554	315524.6639	7346556.082	0	1203.849867	637.7986126	105.2854036	5	5	395	1.756812239	1
G32554	320379.0353	7349270.881	0	1970.305575	490.4080001	498.4719029	5	5	366	0.885077008	1
G32554	319699.9021	7345931.845	0	2266.476512	1062.200203	1342.799719	5	5	362	0.806751342	1
G32554	319371.7966	7348541.178	0	2459.349406	1506.677598	1242.792414	5	5	371	6.36E-15	1
G32554	316481.6297	7350047.185	0	838.4089825	2152.14258	1710.126808	5	5	412	1.580229437	1
G32554	321566.3655	7342623.725	0	378.8375113	1083.000505	547.0910108	5	5	353	1.012041003	1
G32554	319676.8105	7350745.358	0	428.0952782	951.4271124	914.1066635	5	5	380	0.395151294	1
G32554	320491.0872	7349170.853	0	2086.286417	379.6135502	354.6261561	5	5	363	0.885077008	1
G32554	320371.8482	7349433.753	0	1807.924342	495.5612964	451.4557351	5	5	367	0.309303794	1
G32554	321561.7035	7342615.26	0	375.9156599	1092.197852	552.762685	5	5	353	1.012041003	1
G32554	320438.4083	7349416.253	0	1835.4686	429.2248476	394.112503	5	5	367	0.872901051	1
G32554	315273.4289	7347424.933	0	1471.789923	184.6049672	413.1956023	5	5	388	0.839324494	1
G32554	318123.0343	7348995.085	0	1944.354514	2366.495402	2542.475774	5	5	392	1.517516834	1
G32554	318803.9772	7348881.761	0	2051.43648	2070.201018	1852.504112	5	5	375	0.349748189	1
G32554	318745.673	7348404.64	0	2520.561659	2134.456906	1866.896144	5	5	378	0.770409001	1
G32554	316078.078	7349450.366	0	1324.333153	1591.430278	2142.672358	5	5	402	1.279379322	1
G32554	317423.0175	7345739.681	0	2182.922861	101.2210914	295.5729707	5	5	366	0.513623197	1
G32554	320550.4519	7348654.102	0	2179.423646	326.7044356	109.0741288	5	5	359	0.49183668	1
G32554	316792.8847	7347130.215	0	2476.098632	94.26931243	1089.069448	5	5	377	0.770409001	1
G32554	322211.4597	7344013.066	0	62.42441173	4.367030275	380.5684938	5	5	338	1.598085374	1
G32554	316665.3177	7349144.252	0	1758.955331	2005.578248	2499.187156	5	5	394	2.358429324	1
G32554	319580.1513	7351061.697	0	97.39171804	884.2747973	823.5285424	5	5	385	1.244917916	1
G32554	320839.4205	7350635.926	0	784.9829084	177.2853426	90.71855807	5	5	372	0.91526202	1
G32554	318613.6828	7344723.908	0	2414.540993	132.0005844	598.3765779	5	5	358	0.773220052	1
G32554	319919.8743	7348383.34	0	2747.891934	960.6130073	693.0643853	5	5	362	1.29280293	1
G32554	315781.1825	7346614.207	0	1414.307806	514.2882121	88.73470609	5	5	384	1.372747092	1
G32554	320010.2461	7350383.565	0	824.3321427	953.8068504	765.1799463	5	5	375	1.084823154	1
G32554	316759.2404	7344138.476	0	882.94398	1670.000366	372.6159846	5	5	383	1.5678978	1
G32554	321437.3995	7350402.61	0	1268.514539	157.8620409	55.92787829	5	5	374	1.236682135	1
G32554	318797.9566	7347395.389	0	3530.721251	1735.444961	1831.986546	5	5	374	0.899470987	1
G32554	321006.949	7348903.082	0	1719.002193	132.8652814	226.0788634	5	5	359	0.788992602	1
G32554	318616.1004	7346036.393	0	3266.910465	983.0027629	1222.222426	5	5	366	0.73871899	1
G32554	316250.7431	7349482.009	0	1330.904486	1766.951564	2216.28942	5	5	402	1.162610029	1
G32554	320747.7544	7347878.205	0	2046.569153	139.1033682	105.7916027	5	5	351	0.395151294	1
G32554	319619.6683	7342387.507	0	108.764	2480.850708	70.65624245	5	5	334	3.506708639	1
G32554	321757.2913	7350233.91	0	1118.073416	475.6294271	271.1174194	5	5	382	3.695231388	1
G32554	319912.8652	7344567.217	0	1618.439105	304.9946194	606.3017114	5	5	347	1.408169702	1
G32554	316255.3864	7346159.186	0	1395.674836	962.9059706	15.28859274	5	5	397	2.720939852	1
G32554	314689.1098	7347537.539	0	892.8667977	532.477641	24.74317005	5	5	395	1.936034797	1
G32554	318762.3566	7348841.527	0	2087.308181	2112.320644	1885.834779	5	5	378	0.349748189	1
G32554	315905.7163	7346104.417	0	1120.249692	1024.590913	28.68697836	5	5	396	2.401884673	1
G32554	324426.9978	7347065.124	0	942.0708401	2344.52722	2182.318883	5	5	399	4.459409183	1
G32554	318952.3382	7344976.475	0	2561.691122	116.2935969	972.2884692	5	5	354	1.26409871	1
G32554	314955.7996	7348558.169	0	1246.569286	361.754483	738.0420371	5	5	402	1.769731813	1
G32554	315500.5138	7346989.453	0	1560.151254	318.1473573	235.0867855	5	5	383	1.034536307	1
G32554	317366.1979	7349838.29	0	1244.935218	2791.615023	1958.787836	5	5	404	2.513929775	1
G32554	317091.5197	7342701.642	0	672.131296	1752.185377	178.9684365	5	5	349	2.530174859	1
G32554	319350.1237	7348110.903	0	2878.713618	1533.720229	1289.327183	5	5	370	1.355611839	1
G32554	321388.718	7344644.457	0	164.765262	246.2947636	478.1482537	5	5	342	0.787052267	1
G32554	316473.8254	7349434.333	0	1431.153577	1980.77941	2320.666195	5	5	404	1.824133618	1
G32554	321114.5232	7351075.757	0	562.3490599	324.5720485	5.132202982	5	5	369	0.816280158	1
G32554	318414.7587	7347863.904	0	3053.859011	1777.718279	2210.567148	5	5	381	1.153130227	1
G32554	318501.9364	7348295.587	0	2620.232269	2137.256949	2112.872584	5	5	381	1.5678978	1
G32554	318251.8609	7340039.777	0	786.5653766	265.2873382	188.5293888	5	5	289	2.462778968	1
G32554	316047.7249	7347216.851	0	2046.452918	85.93203809	735.7905627	5	5	384	2.421077954	1
G32554	321315.1447	7346663.937	0	1623.447132	56.80595729	260.5421055	5	5	344	0.579269434	1
G32554	318416.5989	7348610.489	0	2307.853116	2291.158052	2200.484708	5	5	384	1.246087004	1
G32554	317755.2147	7340356.306	0	292.6887763	207.3701119	64.58068904	5	5	298	2.584290818	1
G32554	317105.2868	7342532.027	0	544.3218914	1609.028829	93.04182422	5	5	341	3.477183647	1
G32554	321677.4086	7350623.194	0	1000.080248	443.5804867	88.55713245	5	5	380	3.102890213	1
G32554	316665.7734	7349143.611	0	1759.687487	2004.939576	2499.225175	5	5	394	2.358429324	1
G32554	320731.895	7350515.248	0	865.3652756	338.3027632	70.90692951	5	5	371	1.048377	1
G32554	321547.704	7346223.631	0	1126.077151	189.4428745	393.7721104	5	5	344	0.73871899	1
G32554	318137.4779	7348940.993	0	1997.29072	2333.452668	2518.500727	5	5	392	1.233263948	1
G32554	318942.4946	7348102.89	0	2840.253103	1941.417597	1693.596231	5	5	374	0.912489727	1
G32554	321582.9236	7350607.579	0	1094.576481	352.9640828	121.0677237	5	5	378	1.268868864	1
G32554	315770.3766	7345472.257	0	567.0799758	1655.985948	380.6081642	5	5	414	2.647011422	1
G32554	315646.892	7350507.781	0	271.6557122	1742.952405	1034.915409	5	5	419	0.56219751	1
G32554	321988.9181	7347835.774	0	888.1455421	170.7336834	1341.060746	5	5	350	1.02414003	1
G32554	317768.0056	7345689.399	0	2503.241979	127.8219642	449.0172322	5	5	363	1.049140327	1
G32554	316312.1405	7349934.371	0	906.8495008	1952.035997	1848.069668	5	5	408	2.016279821	1
G32554	317148.3395	7346901.014	0	2549.10082	195.7096675	1103.183904	5	5	373	0.594089655	1
G32554	318486.4387	7349250.954	0	1665.239672	2383.105883	2255.24837	5	5	387	1.737334862	1
G32554	317572.4899	7350701.955	0	376.5948883	2917.614445	1178.387338	5	5	407	1.086164776	1
G32554	317640.2084	7342252.136	0	759.4083255	1736.000386	222.0302955	5	5	382	3.418087481	1
G32554	317932.9812	7340747.75	0	483.9034472	622.1887471	57.48383202	5	5	312	3.309127072	1
G32554	318779.0039	7348958.104	0	1972.979805	2094.21933	1893.53839	5	5	375	0.349748189	1
G32554	318303.3489	7348918.059	0	2008.449916	2425.29599	2351.156534	5	5	388	1.444918735	1
G32554	319726.7424	7344869.146	0	1830.53423	0.7520615	915.0613971	5	5	353	0.463950057	1
G32554	315276.4942	7347422.14	0	1474.732033	184.2909144	414.3270798	5	5	388	0.839324494	1
G32554	313337.6045	7349510.779	0	29.11144536	1214.488236	146.4610533	5	5	413	2.582468732	1
G32554	315655.3629	7346449.181	0	1207.537684	695.4526916	118.5776296	5	5	390	2.290792158	1
G32554	317818.6984	7349367.111	0	1597.341062	2513.807345	2523.283385	5	5	402	2.016279821	1
G32554	321216.9375	7346111.197	0	1198.015567	507.3000053	85.18758035	5	5	345	1.185303556	1
G32554	319784.8472	7346981.619	0	2797.875181	1130.388591	902.8160579	5	5	361	1.621809803	1
G32554	319464.842	7342955.075	0	476.4250687	1911.383126	650.0501097	5	5	333	2.166804114	1
G32554	321694.8291	7350598.081	0	992.304897	449.1706859	58.3673827	5	5	380	3.102890213	1
G32554	315793.4054	7345798.928	0	818.4845433	1328.975747	56.67135356	5	5	405	1.688970232	1
G32554	318999.8585	7344903.547	0	2479.364242	42.77457846	1003.864257	5	5	354	1.26409871	1
G32554	314973.1184	7346839.617	0	1148.430573	804.6522811	193.6978117	5	5	391	1.315029683	1
G32554	318966.1704	7343940.118	0	1561.798672	920.1553863	76.25705918	5	5	361	1.406742775	1
G32554	322332.6686	7343368.394	0	204.2826388	14.60381444	191.1567059	5	5	335	0.927368718	1
G32554	315691.3002	7346467.832	0	1245.492329	670.1175155	82.76393695	5	5	390	0.912489727	1
G32554	321443.4245	7345755.727	0	776.5578406	194.3751133	401.0934634	5	5	340	0.349748189	1
G32554	316449.5498	7348584.816	0	2249.540278	1448.635694	2023.162664	5	5	401	2.209688791	1
G32554	314017.1749	7349460.619	0	709.3301886	561.8107042	408.0183022	5	5	406	1.37962194	1
G32554	314825.1444	7348215.006	0	1075.697795	31.26943496	447.512929	5	5	393	0.912489727	1
G32554	319056.7275	7348739.18	0	2218.570782	1819.250351	1578.848149	5	5	374	1.52449126	1
G32554	316791.7967	7347472.394	0	2728.885147	360.5182105	1370.584815	5	5	380	0.7006768	1
G32554	314405.982	7348274.019	0	663.4099392	233.209574	121.2208367	5	5	393	1.048377	1
G32554	318623.853	7348755.622	0	2162.247305	2251.885863	2009.793678	5	5	378	1.469081679	1
G32554	314014.1945	7349206.04	0	677.0748431	494.55401	272.5961625	5	5	409	2.421077954	1
G32554	315617.2097	7347169.848	0	1774.261998	109.4849743	449.8074167	5	5	382	0.787052267	1
G32554	318330.2699	7347173.026	0	3638.005244	1242.34813	1990.492344	5	5	375	0.927368718	1
G32554	320249.7768	7349822.479	0	1407.584343	696.2673315	581.9505841	5	5	369	0.457660206	1
G32554	315845.5934	7349750.236	0	1007.336163	1450.557595	1764.796828	5	5	408	1.162610029	1
G32554	317157.1555	7346733.264	0	2440.909377	87.06105048	969.3824212	5	5	370	0.977572587	1
G32554	318807.5477	7349078.85	0	1855.691935	2064.170399	1898.227124	5	5	380	1.158420471	1
G32554	314605.5048	7348195.622	0	855.2045871	141.829306	249.0971292	5	5	395	0.885077008	1
G32554	320873.5782	7350759.455	0	678.648386	67.70735386	136.0555141	5	5	373	1.283877462	1
G32554	316141.3427	7348813.144	0	1963.835223	1399.229893	1879.378878	5	5	404	1.798498843	1
G32554	318685.1456	7339986.4	0	373.5088227	206.4186172	301.0013961	5	5	296	2.341365506	1
G32554	318229.9069	7350122.852	0	811.8554172	2505.151077	1983.65047	5	5	398	2.331064213	1
G32554	318303.2803	7348942.346	0	1984.228555	2443.124035	2355.550275	5	5	388	1.444918735	1
G32554	314821.149	7350041.9	0	707.9354849	909.344656	1099.949361	5	5	411	1.794709065	1
G32554	317370.6335	7349817.757	0	1265.291029	2772.904699	1979.780236	5	5	404	2.513929775	1
G32554	319354.8583	7350531.689	0	530.5387758	1336.735459	1297.476932	5	5	379	1.235704698	1
G32554	318598.9149	7349443.93	0	1473.524461	2268.229395	2205.684799	5	5	385	1.389650265	1
G32554	316700.3138	7343768.831	0	693.0174618	1966.40483	354.3056374	5	5	384	2.067174964	1
G32554	314180.4165	7347428.386	0	379.9418699	977.4652702	379.8440813	5	5	406	2.048562965	1
G32554	317627.1667	7342541.995	0	893.1727278	1929.034764	375.4155394	5	5	363	5.279589451	1
G32554	319746.1125	7345919.318	0	2220.005471	1049.093871	1295.024166	5	5	360	0.395151294	1
G32554	320749.7414	7348000.93	0	2023.532665	135.5844621	93.95710265	5	5	353	0.547391364	1
G32554	321263.1051	7349437.458	0	1585.422098	336.6859988	356.6779661	5	5	369	1.986503569	1
G32554	317313.5294	7344358.131	0	1479.166353	1115.970104	124.0527655	5	5	371	1.401144089	1
G32554	314649.7719	7347634.844	0	857.7591871	494.3424313	7.083255515	5	5	394	1.795350027	1
G32554	322116.9306	7348148.561	0	651.0698881	42.83195134	1463.528652	5	5	353	1.52449126	1
G32554	319349.0532	7344407.643	0	1927.092757	457.4755725	506.5604862	5	5	353	0.576623504	1
G32554	315490.282	7346185.611	0	901.3888452	994.1261314	283.4462274	5	5	404	3.100915062	1
G32554	314913.228	7346571.91	0	952.5050719	1031.885527	378.4486197	5	5	399	2.026603183	1
G32554	318448.2538	7349351.822	0	1565.859315	2420.028603	2322.460341	5	5	389	1.299328517	1
G32554	318408.0044	7349559.686	0	1361.033238	2459.357665	2391.352505	5	5	393	1.540539523	1
G32554	315018.4889	7347031.087	0	1201.178208	640.2852494	19.08560496	5	5	392	1.598085374	1
G32554	322024.343	7342797.298	0	174.9564663	630.5951952	409.7602119	5	5	345	1.781758263	1
G32554	318467.4261	7346614.927	0	3476.720747	1028.448239	1608.608134	5	5	375	1.246087004	1
G32554	321112.984	7342015.562	0	8.293209684	1830.004873	904.1016121	5	5	360	2.667835649	1
G32554	321055.7839	7351133.313	0	481.2656527	321.2967529	12.72076459	5	5	372	1.433085058	1
G32554	322191.0469	7344200.099	0	163.2980667	13.72231969	557.5424001	5	5	339	1.982678592	1
G32554	318008.6657	7340164.386	0	544.4307567	260.235646	0.547260608	5	5	289	3.149668383	1
G32554	322345.4926	7348284.465	0	406.8173876	38.67227122	1700.647895	5	5	353	0.337325435	1
G32554	319278.2374	7344441.557	0	1970.766318	422.6749279	548.3062277	5	5	353	0.513623197	1
G32554	315793.4573	7345474.7	0	586.6039311	1653.18904	379.7889547	5	5	408	2.273787646	1
G32554	315055.7605	7347240.629	0	1246.532539	469.4123934	131.0607019	5	5	393	1.696817208	1
G32554	319060.8632	7348872.505	0	2086.326419	1813.450585	1599.523727	5	5	378	0.256816758	1
G32554	319787.5346	7350853.344	0	333.6529632	797.6432644	768.1729647	5	5	380	0.513623197	1
G32554	318161.2062	7346179.296	0	3023.540705	645.4416158	1076.126284	5	5	378	2.128760782	1
G32554	318558.0777	7348184.942	0	2730.934173	2102.215377	2064.444872	5	5	381	1.795350027	1
G32554	318584.4231	7349953.733	0	963.677674	2299.847729	2240.382811	5	5	387	1.916251502	1
G32554	316039.9558	7347166.931	0	2002.299678	36.11569083	690.3514414	5	5	380	0.983600885	1
G32554	318477.402	7349294.361	0	1622.096904	2391.6	2276.744773	5	5	387	1.737334862	1
G32554	320442.7671	7349323.121	0	1928.009093	426.0290183	425.1375779	5	5	365	1.024608937	1
G32554	321368.2434	7350056.094	0	1522.840445	84.39856605	93.00203754	5	5	368	0.770409001	1
G32554	319536.0082	7348468.126	0	2566.913408	1343.390753	1076.015396	5	5	367	1.083789564	1
G32554	318224.1334	7349613.245	0	1320.596893	2644.938142	2436.448614	5	5	396	1.246087004	1
G32554	316784.9115	7347421.782	0	2686.762906	311.3282769	1324.952197	5	5	380	0.7006768	1
G32554	321440.2358	7350405.432	0	1268.041315	160.7332437	59.91005043	5	5	374	1.236682135	1
G32554	319361.1848	7350721.243	0	352.4400276	1225.929056	1213.019131	5	5	381	0.49183668	1
G32554	318506.2775	7344860.963	0	2579.095912	6.392424981	511.8472707	5	5	358	0.489789303	1
G32554	321709.8369	7344626.339	0	124.6454055	229.9544445	794.0540776	5	5	337	0.854438655	1
G32554	316007.9634	7344913.212	0	655.9485974	1736.379072	439.5952308	5	5	398	2.539585683	1
G32554	315140.1902	7346222.464	0	713.9002825	1124.607219	130.3130674	5	5	411	1.372747092	1
G32554	320797.9977	7351695.897	0	84.96593301	382.9454301	52.70948093	5	5	377	1.283877462	1
G32554	314540.6221	7349725.149	0	857.5782401	538.091854	992.5595067	5	5	404	1.401144089	1
G32554	317778.8918	7346999.203	0	3089.784023	721.895768	1538.516469	5	5	384	1.695959316	1
G32554	320775.398	7344861.921	0	813.2875496	21.14571755	129.6960706	5	5	344	0.361301492	1
G32554	315242.4473	7348812.902	0	1591.748637	729.1176032	1116.155355	5	5	405	0.839324494	1
G32554	314591.9976	7346278.646	0	573.4834519	1466.791913	34.18175564	5	5	416	3.128496125	1
G32554	314673.248	7346751.293	0	839.586828	1083.419601	216.5431932	5	5	397	1.627264899	1
G32554	320700.1916	7347798.714	0	2110.229887	187.6548029	70.3916159	5	5	352	0.449763204	1
G32554	318045.9103	7345054.364	0	2422.271529	105.4736761	142.3509041	5	5	360	0.983600885	1
G32554	315708.1071	7349835.007	0	933.8937462	1363.025641	1619.860305	5	5	408	1.573807619	1
G32554	317412.1467	7350158.24	0	942.9730404	3061.52766	1653.13936	5	5	399	1.540539523	1
G32554	319229.237	7346674.257	0	3056.30826	1744.866065	1508.347693	5	5	366	1.024608937	1
G32554	316297.3047	7347058.752	0	2090.308143	75.35212437	748.4659969	5	5	383	2.163580414	1
G32554	318553.7078	7339976.027	0	503.9777722	197.7136792	202.3339768	5	5	287	2.278117016	1
G32554	315222.6916	7348828.095	0	1578.045515	709.5599149	1107.465167	5	5	405	0.839324494	1
G32554	319861.0687	7349262.894	0	1893.961026	1008.433945	964.4364783	5	5	367	1.134547455	1
G32554	319476.9395	7347378.99	0	3294.342665	1416.051286	1161.654185	5	5	370	1.459679675	1
G32554	321820.6196	7342717.002	0	265.6011629	833.9549364	571.029628	5	5	346	1.86739901	1
G32554	314114.1097	7347414.141	0	313.0827872	1035.480008	383.8001216	5	5	406	2.048562965	1
G32554	316762.5993	7343492.761	0	700.0465463	2110.419632	103.6141768	5	5	397	3.402285217	1
G32554	322129.776	7344260.243	0	159.429812	74.24185467	638.4942026	5	5	334	0.977572587	1
G32554	318908.8317	7350533.414	0	418.5398397	1712.514489	1637.914633	5	5	386	1.086164776	1
G32554	322954.6982	7348335.459	0	50.56925696	458.2623552	2231.377725	5	5	363	1.406742775	1
G32554	320098.9167	7348010.593	0	2668.307121	786.2378171	555.4421808	5	5	360	1.158420471	1
G32554	315498.0279	7346574.224	0	1202.724244	634.1431933	105.7772987	5	5	393	2.212219463	1
G32554	320920.1376	7347516.995	0	1988.533534	28.75716522	239.1381036	5	5	354	1.385822021	1
G32554	321356.7326	7346349.445	0	1331.591249	242.179449	187.7326001	5	5	346	0.56732934	1
G32554	320274.5148	7346864.93	0	2370.286635	701.9249336	455.5715595	5	5	358	0.901217862	1
G32554	320283.759	7346869.958	0	2367.919174	691.4027149	445.0749665	5	5	358	0.901217862	1
G32554	317629.8475	7344366.617	0	1776.709582	879.9517409	205.8988792	5	5	369	1.401144089	1
G32554	314961.8372	7347227.624	0	1152.176186	546.6690215	44.40133965	5	5	395	2.397336892	1
G32554	321438.3166	7350410.9	0	1262.556671	158.882247	61.88721581	5	5	374	1.236682135	1
G32554	315356.9091	7348905.808	0	1730.721019	844.7706046	1262.466855	5	5	409	1.601777677	1
G32554	320853.436	7348804.325	0	1870.662051	21.86860803	128.7516399	5	5	357	0.349748189	1
G32554	317088.5778	7350286.698	0	721.2471871	2804.336524	1475.047349	5	5	411	1.886231632	1
G32554	316020.9904	7349232.485	0	1532.897605	1513.223619	1998.711888	5	5	406	1.748219934	1
G32554	318184.4337	7348912.853	0	2022.043166	2342.168862	2467.508643	5	5	389	1.338561598	1
G32554	318472.6468	7344984.941	0	2707.183163	130.7829894	512.4433583	5	5	357	0.991636156	1
G32554	318532.2699	7347047.217	0	3739.574493	1306.916518	2000.579176	5	5	373	0.938884821	1
G32554	318564.842	7347622.368	0	3293.548591	1721.254462	2052.521593	5	5	377	0.547391364	1
G32554	322066.8092	7347698.869	0	904.8578434	90.24171841	1393.208818	5	5	348	1.083789564	1
G32554	317853.9383	7345748.236	0	2600.693893	230.7122341	546.762658	5	5	367	2.414152893	1
G32554	321442.2995	7350405.847	0	1268.9908	162.801949	61.77005979	5	5	374	1.236682135	1
G32554	316324.1991	7345484.47	0	1059.522149	1229.25639	155.9855445	5	5	401	1.552114638	1
G32554	318325.1446	7348738.93	0	2185.59193	2312.788761	2303.682423	5	5	384	1.389650265	1
G32554	317774.6466	7350612.847	0	395.7822639	2742.978283	1340.442632	5	5	404	2.127121146	1
G32554	315900.2907	7346256.971	0	1229.631181	871.9799138	99.12268949	5	5	396	2.361201478	1
G32554	318353.4108	7348172.943	0	2748.245146	1945.054393	2269.331905	5	5	385	1.477192465	1
G32554	318817.8037	7349665.384	0	1273.121775	2055.523583	1982.242185	5	5	383	1.191135789	1
G32554	320347.7186	7349477.57	0	1761.308316	519.1420183	464.8299083	5	5	367	0.309303794	1
G32554	316588.1617	7347247.624	0	2425.588531	109.7772948	1070.044992	5	5	379	1.246087004	1
G32554	314136.4791	7349364.989	0	831.1156074	411.8951634	459.8130384	5	5	402	0.326530621	1
G32554	318521.161	7346651.567	0	3541.026731	1092.125323	1669.606149	5	5	371	0.872901051	1
G32554	316228.8504	7346990.325	0	1993.635375	142.8963253	653.1368056	5	5	378	1.229433177	1
G32554	316668.5919	7349132.155	0	1771.484853	1993.500477	2495.446614	5	5	394	2.358429324	1
G32554	315950.1842	7347523.749	0	2152.175195	375.5657418	930.5486313	5	5	388	2.09757759	1
G32554	319177.5739	7348301.223	0	2666.563368	1703.880687	1437.753653	5	5	369	1.011882781	1
G32554	318796.8236	7344700.582	0	2339.222815	157.6246636	778.3436036	5	5	356	1.627264899	1
G32554	316616.6596	7346285.097	0	1739.346316	613.6518132	294.0390404	5	5	383	1.315029683	1
G32554	318233.8183	7347768.305	0	3160.243129	1580.479167	2385.596231	5	5	387	1.501261464	1
G32554	318842.8772	7348493.138	0	2442.002292	2036.155499	1769.414686	5	5	376	0.901217862	1
G32554	320290.952	7342758.528	0	305.1475079	2066.342927	119.1510349	5	5	344	1.639531484	1
G32554	318453.7771	7346568.521	0	3444.542984	999.0033114	1562.877579	5	5	375	1.246087004	1
G32554	320854.0292	7347141.772	0	2218.367208	64.77254216	168.3882584	5	5	349	0.49183668	1
G32554	314172.2094	7349332.999	0	858.9985942	366.1367672	473.6200732	5	5	403	0.912489727	1
G32554	318383.4158	7347160.237	0	3674.783084	1272.248683	2010.21594	5	5	375	0.927368718	1
G32554	320408.8893	7349565.468	0	1683.407775	462.4596829	391.7255177	5	5	368	1.024608937	1
G32554	314412.7888	7346853.214	0	589.0471825	1202.99603	8.121342919	5	5	407	1.849538969	1
G32554	317629.7632	7341995.721	0	663.4997233	1552.546326	104.9278626	5	5	366	6.12937069	1
G32554	314146.7384	7349311.402	0	829.4264314	382.1471287	440.6263804	5	5	403	0.912489727	1
G32554	315791.0769	7349923.682	0	836.9510175	1478.64958	1589.523372	5	5	413	1.886231632	1
G32554	318384.6689	7349775.67	0	1147.237146	2497.27007	2362.106167	5	5	393	1.87848969	1
G32554	317352.8474	7347827.881	0	3170.612315	980.5562656	1981.400595	5	5	382	1.583872132	1
G32554	319996.4135	7350375.723	0	830.6684502	969.2519995	780.7779957	5	5	375	1.084823154	1
G32554	318410.168	7348503.318	0	2415.209262	2212.967279	2202.238627	5	5	384	1.153130227	1
G32554	318250.7194	7347644.501	0	3282.54457	1507.857484	2337.580847	5	5	384	1.338561598	1
G32554	320546.6941	7347759.827	0	2268.562994	341.625795	76.27313428	5	5	354	0.361301492	1
G32554	320412.1954	7349295.17	0	1950.838341	456.9472677	464.5352349	5	5	366	0.885077008	1
G32554	316819.4838	7343713.173	0	787.2136924	1917.852756	259.027336	5	5	383	2.016279821	1
G32554	315859.0783	7346518.673	0	1395.844242	609.7713003	54.67126226	5	5	389	1.505587874	1
G32554	314295.5719	7348267.712	0	552.8750308	317.866153	24.27410179	5	5	396	1.854251796	1
G32554	317715.8719	7350742.563	0	291.935788	2768.834719	1198.035025	5	5	401	1.639531484	1
G32554	319572.2345	7350110.133	0	998.8954296	1431.17614	1272.678761	5	5	373	0.73871899	1
G32554	319275.9147	7348336.096	0	2644.718495	1605.112207	1337.907726	5	5	369	0.309303794	1
G32554	322252.7749	7343659.773	0	119.0552763	41.29317399	42.70200025	5	5	333	0.457660206	1
G32555	352020.0541	7298591.774	0	3458.798376	1887.45534	1413.679802	5	5	383	0.991636156	1
G32555	351824.755	7293493.426	0	926.7968159	2071.294596	880.913597	5	5	405	1.130601027	1
G32555	351540.4433	7291502.163	0	60.52537521	3967.306254	308.0364812	5	5	438	1.962306395	1
G32555	354895.8397	7299913.817	0	1392.135837	132.0356519	321.8389075	5	5	363	2.505372676	1
G32555	351412.6225	7292710.665	0	261.5795327	2950.362133	1277.802723	5	5	416	1.821764357	1
G32555	350001.669	7298836.028	0	2474.992126	294.1187514	188.0992235	5	5	388	1.849538969	1
G32555	351831.0921	7297312.009	0	4065.981547	2059.613113	794.3448089	5	5	396	0.885077008	1
G32555	352077.9793	7298581.751	0	3478.73167	1901.580558	1432.165714	5	5	383	0.991636156	1
G32555	352874.7037	7300555.802	0	1937.069443	408.8909071	402.2235663	5	5	373	1.389650265	1
G32555	348134.371	7295005.556	0	1910.021494	1774.377529	898.4013762	5	5	403	1.247826251	1
G32555	352623.1407	7300981.464	0	1442.654684	36.28425308	860.4304319	5	5	382	2.143890057	1
G32555	355352.6487	7298828.519	0	1492.588262	40.87884448	849.5325007	5	5	370	0.337325435	1
G32555	348045.0307	7295080.195	0	1803.38021	1658.539955	989.4297788	5	5	402	0.639769409	1
G32555	352190.1621	7299143.648	0	2954.183339	1360.917317	893.0609947	5	5	381	0.337325435	1
G32555	347900.9062	7294603.761	0	1772.157546	1866.093087	522.0900603	5	5	408	0.337325435	1
G32555	350942.7134	7299078.785	0	2966.941891	843.4774067	608.7999187	5	5	383	1.338561598	1
PTT72154	378195.4291	7251078.918	0	604.9093472	4223.435539	377.4513077	5	5	323	1.123820467	1
PTT72154	369402.9355	7252775.718	0	525.3422366	2813.605473	252.9488572	5	5	311	1.083789564	1
PTT72154	375387.9963	7252503.798	0	1534.175125	2513.681208	2055.277971	5	5	322	1.247826251	1
PTT72154	370417.458	7251820.279	0	1688.284973	1805.509849	326.0304908	5	5	303	2.24770844	1
PTT72154	377535.7902	7251379.241	0	865.0557253	3890.783503	1100.284432	5	5	335	1.552114638	1
PTT72154	375386.2107	7252510.922	0	1530.254222	2517.033034	2058.125289	5	5	322	1.247826251	1
PTT72154	375228.8683	7252556.947	0	1605.576265	2432.129754	1964.32684	5	5	313	2.155219129	1
PTT72154	369892.581	7252559.172	0	1044.802266	2323.51271	2.66265364	5	5	312	3.309127072	1
PTT72154	375249.0248	7252569.342	0	1582.693852	2455.332205	1987.733136	5	5	313	2.155219129	1
PTT72154	369794.0227	7251498.624	0	1129.025956	2443.689552	976.8892688	5	5	323	1.461443415	1
PTT72154	369945.1676	7248326.806	0	1233.507934	3801.234898	3172.499722	5	5	313	0.788992602	1
PTT72154	374708.3817	7251831.47	0	2489.760145	1560.64163	1116.146196	5	5	299	1.795924823	1
G32554	320911.4001	7346996.911	0	1935.344888	122.3492986	155.5473276	5	5	348	0.309303794	1
G32554	317600.2227	7340035.162	0	90.22303842	125.6618533	249.6978349	5	5	288	1.012041003	1
G32554	321184.6196	7352067.3	0	5.983103355	774.5952541	483.5548732	5	5	384	2.032314344	1
G32554	317776.0105	7346999.209	0	2908.63645	719.8032393	1536.888266	5	5	384	1.695959316	1
G32554	317900.3038	7345620.537	0	2479.636705	176.8720271	468.9179963	5	5	361	0.56219751	1
G32554	318378.3382	7347949.554	0	2948.620587	1809.965471	2252.82035	5	5	384	1.49060876	1
G32554	314531.1437	7346265.651	0	42.70542799	1519.981795	81.14870428	5	5	418	4.131419766	1
G32554	316078.99	7349687.469	0	1115.274234	1648.070798	1948.818996	5	5	408	2.08849074	1
G32554	316919.1202	7342196.927	0	67.24283017	1225.719326	170.0974076	5	5	355	9.382289984	1
[truncated: 130,647 more rows]
